# Supplementary material for: Upregulation of LIMK1 Is Correlated With Poor Prognosis and Immune Infiltrates in Lung Adenocarcinoma
Source: Front Genet. 2021 Jun 3;12:671585. doi: 10.3389/fgene.2021.671585 (PMC8209497; doi:10.3389/fgene.2021.671585)
Supplement: Supplementary file 2 [file Table_1.XLSX]

## Sheet: ACC
	TCGA-FD-A6TF-01A-52R-A32O-07	TCGA-XF-AAMR-01A-31R-A42T-07	TCGA-XF-A8HF-01A-11R-A36F-07	TCGA-ZF-AA4U-01A-11R-A38B-07	TCGA-ZF-AA54-01A-11R-A39I-07	TCGA-GU-A766-01A-11R-A32O-07	TCGA-BL-A13I-01B-04R-A277-07	TCGA-XF-AAML-01A-11R-A42T-07	TCGA-K4-A54R-11A-11R-A26T-07	TCGA-ZF-AA58-01A-12R-A42T-07	TCGA-G2-AA3B-01A-11R-A39I-07	TCGA-K4-A54R-01A-11R-A26T-07	TCGA-DK-A1AA-01A-11R-A13Y-07	TCGA-CU-A5W6-01A-11R-A28M-07	TCGA-DK-AA6R-01A-11R-A42T-07	TCGA-BT-A3PH-01A-11R-A220-07	TCGA-DK-A3IQ-01A-31R-A32Y-07	TCGA-E7-A4XJ-01A-11R-A26T-07	TCGA-XF-A9T6-01A-11R-A42T-07	TCGA-ZF-AA5H-01A-11R-A39I-07	TCGA-BT-A20Q-11A-11R-A14Y-07	TCGA-DK-A3WX-01A-22R-A22U-07	TCGA-GD-A2C5-11A-11R-A180-07	TCGA-YF-AA3L-01A-11R-A38B-07	TCGA-BT-A2LA-01A-11R-A18C-07	TCGA-4Z-AA87-01A-11R-A39I-07	TCGA-BT-A2LB-01A-11R-A18C-07	TCGA-XF-A8HB-01A-11R-A36F-07	TCGA-DK-A2I6-01A-12R-A18C-07	TCGA-ZF-AA4X-01A-11R-A38B-07	TCGA-BT-A20P-01A-11R-A14Y-07	TCGA-CF-A3MF-01A-12R-A21D-07	TCGA-CF-A47T-01A-11R-A23W-07	TCGA-YC-A8S6-01A-31R-A38B-07	TCGA-DK-A3IS-01A-21R-A21D-07	TCGA-XF-A9SJ-01A-11R-A39I-07	TCGA-DK-AA6T-01A-11R-A39I-07	TCGA-E7-A5KE-01A-11R-A28M-07	TCGA-ZF-AA4V-01A-11R-A38B-07	TCGA-ZF-AA53-01A-11R-A39I-07	TCGA-ZF-A9RM-01A-11R-A38B-07	TCGA-BL-A13I-01A-11R-A13Y-07	TCGA-CU-A72E-01A-12R-A33J-07	TCGA-FD-A62O-01A-11R-A30C-07	TCGA-BL-A3JM-01A-12R-A21D-07	TCGA-FJ-A3ZF-01A-11R-A23N-07	TCGA-CU-A0YO-01A-11R-A10U-07	TCGA-CF-A5UA-01A-11R-A28M-07	TCGA-K4-AAQO-01A-11R-A38B-07
ENSG00000106683	30.899	20.0107	11.5794	20.2717	65.1119	29.0992	26.1056	20.9858	17.793	36.149	14.2129	34.897	18.1433	11.7753	28.0418	17.0748	46.7689	12.349	28.7754	52.2248	7.43913	54.1087	13.2899	9.6472	40.3412	18.6046	24.6523	22.8423	43.5474	14.921	23.9867	2.91753	9.15659	19.321	13.4605	27.0275	58.4424	19.9479	31.797	56.2672	27.0143	47.4979	31.6406	16.3282	18.0313	43.4859	15.3911	9.92715	7.81199
	TCGA-BH-A0B6-01A-11R-A19W-07	TCGA-BH-A208-11A-51R-A157-07	TCGA-E9-A22B-01A-11R-A157-07	TCGA-A2-A0EW-01A-21R-A115-07	TCGA-AR-A1AY-01A-21R-A12P-07	TCGA-A8-A09I-01A-22R-A034-07	TCGA-D8-A1JN-01A-11R-A13Q-07	TCGA-B6-A0RE-01A-11R-A056-07	TCGA-E2-A1LS-11A-32R-A157-07	TCGA-EW-A1J5-01A-11R-A13Q-07	TCGA-AC-A6IW-01A-12R-A33J-07	TCGA-A2-A0YE-01A-11R-A109-07	TCGA-BH-A0BS-11A-11R-A12P-07	TCGA-E9-A1RA-01A-11R-A14D-07	TCGA-A7-A13G-01B-04R-A22O-07	TCGA-LL-A7SZ-01A-32R-A352-07	TCGA-B6-A0RO-01A-22R-A084-07	TCGA-AN-A0XN-01A-21R-A109-07	TCGA-D8-A1JD-01A-11R-A13Q-07	TCGA-BH-A0HA-11A-31R-A12P-07	TCGA-A2-A0YI-01A-31R-A10J-07	TCGA-BH-A0HO-01A-11R-A034-07	TCGA-EW-A1OY-01A-11R-A144-07	TCGA-AQ-A04J-01A-02R-A034-07	TCGA-E2-A107-01A-11R-A10J-07	TCGA-AC-A6IV-01A-12R-A33J-07	TCGA-AR-A24P-01A-11R-A169-07	TCGA-A2-A0ST-01A-12R-A084-07	TCGA-C8-A12O-01A-11R-A115-07	TCGA-BH-A0EE-01A-11R-A034-07	TCGA-A2-A0CX-01A-21R-A00Z-07	TCGA-E2-A153-01A-12R-A12D-07	TCGA-BH-A0B1-01A-12R-A056-07	TCGA-AR-A24T-01A-11R-A169-07	TCGA-BH-A1ET-11B-23R-A137-07	TCGA-AR-A1AR-01A-31R-A137-07	TCGA-AO-A03M-01B-11R-A10J-07	TCGA-AO-A03N-01B-11R-A10J-07	TCGA-A8-A08C-01A-11R-A00Z-07	TCGA-A8-A09G-01A-21R-A00Z-07	TCGA-A8-A09Q-01A-11R-A00Z-07	TCGA-EW-A1PH-01A-11R-A14M-07	TCGA-BH-A1FG-11B-12R-A13Q-07	TCGA-AQ-A7U7-01A-22R-A352-07	TCGA-C8-A27A-01A-11R-A169-07	TCGA-AO-A0JL-01A-11R-A056-07	TCGA-A2-A0YD-01A-11R-A109-07	TCGA-E9-A1RB-01A-11R-A157-07	TCGA-C8-A131-01A-11R-A115-07
ENSG00000106683	36.18	16.8709	17.4819	32.3346	47.3467	23.0041	11.231	55.529	3.35829	26.1067	35.5148	49.6143	18.401	37.4681	14.9112	14.4579	15.8891	34.5685	35.2496	20.045	31.0342	23.4265	25.0745	23.6996	25.6105	30.4096	28.9257	30.0331	32.5981	16.9875	24.7983	30.7985	21.4107	39.5984	13.8093	37.3299	66.6377	10.7177	34.3419	21.8953	22.3894	37.964	2.96896	40.5205	21.1647	26.7364	39.6816	34.1407	40.3083
	TCGA-EK-A3GK-01A-11R-A213-07	TCGA-EK-A2RM-01A-21R-A18M-07	TCGA-ZJ-AAX4-01A-11R-A42T-07	TCGA-VS-A9UV-01A-11R-A42T-07	TCGA-MY-A913-01A-11R-A37O-07	TCGA-EA-A97N-01A-11R-A38B-07	TCGA-VS-A9UQ-01A-21R-A42T-07	TCGA-C5-A1MQ-01A-11R-A14Y-07	TCGA-VS-A9UT-01A-11R-A42T-07	TCGA-C5-A8XJ-01A-11R-A37O-07	TCGA-DR-A0ZM-01A-12R-A10U-07	TCGA-C5-A2M2-01A-21R-A18M-07	TCGA-VS-A8EH-01A-11R-A36F-07	TCGA-DG-A2KH-01A-21R-A22U-07	TCGA-VS-A8EB-01A-11R-A36F-07	TCGA-C5-A2M1-01A-11R-A18M-07	TCGA-HM-A3JK-01A-11R-A32Y-07	TCGA-MY-A5BF-11A-11R-A26T-07	TCGA-EK-A2PM-01A-11R-A18M-07	TCGA-ZJ-AAXD-01A-21R-A42T-07	TCGA-ZJ-A8QQ-01A-11R-A37O-07	TCGA-VS-A8EI-01A-11R-A37O-07	TCGA-ZJ-AB0I-01A-11R-A42T-07	TCGA-VS-A8EL-01A-11R-A37O-07	TCGA-FU-A2QG-01A-11R-A18M-07	TCGA-VS-A9UI-01A-11R-A42T-07	TCGA-JW-AAVH-01A-11R-A38B-07	TCGA-C5-A8XH-01A-11R-A37O-07	TCGA-C5-A1BM-01A-11R-A13Y-07	TCGA-VS-A953-01A-11R-A38B-07	TCGA-VS-A9V5-01A-11R-A42T-07	TCGA-EA-A43B-01A-81R-A32Y-07	TCGA-C5-A1M7-01A-11R-A13Y-07	TCGA-VS-A94X-01A-11R-A38B-07	TCGA-EA-A5ZD-01A-11R-A28H-07	TCGA-FU-A3NI-01A-11R-A21T-07	TCGA-ZX-AA5X-01A-11R-A42T-07	TCGA-C5-A901-01A-11R-A37O-07	TCGA-EK-A2RB-01A-11R-A18M-07	TCGA-MA-AA3Y-01A-11R-A38B-07	TCGA-C5-A1BE-01B-11R-A13Y-07	TCGA-VS-A9U5-01A-11R-A42T-07	TCGA-VS-A9UM-01A-11R-A42T-07	TCGA-Q1-A73O-01A-11R-A32P-07	TCGA-C5-A8YQ-01A-11R-A37O-07	TCGA-HM-A3JJ-11A-12R-A21T-07	TCGA-VS-A8QC-01A-11R-A37O-07	TCGA-VS-AA62-01A-11R-A42T-07	TCGA-IR-A3LF-01A-21R-A22U-07
ENSG00000106683	14.4238	26.8018	32.4925	29.2942	21.3042	24.2177	22.1506	12.466	59.1351	49.7814	14.6081	26.6625	50.3082	18.3484	33.6241	43.9603	29.1616	9.74364	51.7742	26.7036	24.658	34.2497	34.9187	28.031	15.2027	24.4335	29.3187	33.4713	23.4593	18.9804	32.5	32.026	19.9535	48.0974	35.2063	37.4638	28.7775	25.5788	14.0316	29.494	34.6218	31.2459	21.3208	38.0325	61.333	13.0867	23.4375	32.0912	22.8788
	TCGA-3X-AAV9-01A-72R-A41I-07	TCGA-ZH-A8Y6-01A-11R-A41I-07	TCGA-W5-AA39-01A-11R-A41I-07	TCGA-W5-AA2U-01A-11R-A41I-07	TCGA-W5-AA34-11A-11R-A41I-07	TCGA-ZH-A8Y2-01A-11R-A41I-07	TCGA-W5-AA2O-01A-11R-A41I-07	TCGA-ZH-A8Y1-01A-11R-A41I-07	TCGA-W5-AA2G-01A-11R-A41I-07	TCGA-WD-A7RX-01A-12R-A41I-07	TCGA-W5-AA31-11A-11R-A41I-07	TCGA-W5-AA2Z-01A-11R-A41I-07	TCGA-W5-AA2I-01A-32R-A41I-07	TCGA-ZU-A8S4-01A-11R-A41I-07	TCGA-W5-AA33-01A-11R-A41I-07	TCGA-W5-AA2R-11A-11R-A41I-07	TCGA-ZH-A8Y5-01A-11R-A41I-07	TCGA-3X-AAVC-01A-21R-A41I-07	TCGA-3X-AAVB-01A-31R-A41I-07	TCGA-W5-AA2H-01A-31R-A41I-07	TCGA-W5-AA2T-01A-12R-A41I-07	TCGA-W5-AA31-01A-11R-A41I-07	TCGA-ZU-A8S4-11A-11R-A41I-07	TCGA-ZH-A8Y4-01A-11R-A41I-07	TCGA-3X-AAVA-01A-11R-A41I-07	TCGA-W5-AA2Q-01A-11R-A41I-07	TCGA-W5-AA2X-01A-11R-A41I-07	TCGA-W5-AA2X-11A-11R-A41I-07	TCGA-W5-AA30-11A-11R-A41I-07	TCGA-W5-AA2W-01A-11R-A41I-07	TCGA-3X-AAVE-01A-11R-A41I-07	TCGA-W5-AA36-01A-11R-A41I-07	TCGA-W5-AA34-01A-11R-A41I-07	TCGA-ZH-A8Y8-01A-51R-A41I-07	TCGA-4G-AAZT-01A-11R-A41I-07	TCGA-ZD-A8I3-01A-11R-A41I-07	TCGA-W6-AA0S-01A-11R-A41I-07	TCGA-4G-AAZO-01A-12R-A41I-07	TCGA-W5-AA30-01A-31R-A41I-07	TCGA-W5-AA2R-01A-11R-A41I-07	TCGA-YR-A95A-01A-12R-A41I-07	TCGA-W5-AA2U-11A-11R-A41I-07	TCGA-W5-AA38-01A-11R-A41I-07	TCGA-W5-AA2Q-11A-11R-A41I-07	TCGA-W5-AA2I-11A-11R-A41I-07
ENSG00000106683	25.0549	10.7668	8.91079	17.2433	1.15609	29.7294	42.8925	29.0161	40.2697	13.6071	1.04892	41.1916	9.67335	46.6934	12.849	1.18716	22.908	18.1355	21.9721	31.4075	12.0042	22.386	1.18844	85.7778	17.748	21.1211	33.9725	2.51671	2.1374	41.4109	32.1475	31.5743	24.3462	39.9742	8.84839	16.3495	26.8318	20.133	16.3917	25.0627	5.52742	1.32933	52.3278	3.01037	0.99414
	TCGA-A6-2683-11A-01R-A32Z-07	TCGA-CM-4746-01A-01R-1410-07	TCGA-DM-A0XD-01A-12R-A155-07	TCGA-A6-2678-11A-01R-A32Z-07	TCGA-AA-3511-01A-21R-1839-07	TCGA-AA-3655-11A-01R-1723-07	TCGA-AA-A01K-01A-01R-A00A-07	TCGA-A6-6650-01B-02R-A277-07	TCGA-F4-6461-01A-11R-1774-07	TCGA-AA-3979-01A-01R-1022-07	TCGA-AA-3527-11A-01R-A32Z-07	TCGA-G4-6317-01A-11R-1723-07	TCGA-AA-3517-11A-01R-A32Z-07	TCGA-AA-3673-01A-01R-0905-07	TCGA-AA-3968-01A-01R-1022-07	TCGA-CM-5349-01A-21R-1723-07	TCGA-F4-6809-01A-11R-1839-07	TCGA-AA-3506-01A-01R-1410-07	TCGA-A6-A567-01A-31R-A28H-07	TCGA-AD-6548-01A-11R-1839-07	TCGA-A6-A56B-01A-31R-A28H-07	TCGA-AA-3693-01A-01R-0905-07	TCGA-G4-6321-01A-11R-1723-07	TCGA-AA-3675-01A-02R-0905-07	TCGA-D5-6536-01A-11R-1723-07	TCGA-AA-3554-01A-01R-0826-07	TCGA-AA-3514-01A-02R-0821-07	TCGA-5M-AAT4-01A-11R-A41B-07	TCGA-CM-5863-01A-21R-1839-07	TCGA-CM-4744-01A-01R-A32Z-07	TCGA-A6-2671-01A-01R-1410-07	TCGA-DM-A28K-01A-21R-A32Y-07	TCGA-AA-3660-01A-01R-1723-07	TCGA-AA-3679-01A-02R-0905-07	TCGA-AZ-5403-01A-01R-1653-07	TCGA-AA-3521-01A-01R-0821-07	TCGA-A6-2684-11A-01R-A32Z-07	TCGA-F4-6459-01A-11R-1774-07	TCGA-AD-6895-01A-11R-1928-07	TCGA-4N-A93T-01A-11R-A37K-07	TCGA-AA-A022-01A-21R-A16W-07	TCGA-AA-3973-01A-01R-1022-07	TCGA-AA-3496-11A-01R-1839-07	TCGA-AA-3492-01A-01R-1410-07	TCGA-CA-5254-01A-21R-1839-07	TCGA-A6-2677-01A-01R-0821-07	TCGA-AA-3534-11A-01R-A32Z-07	TCGA-A6-2682-01A-01R-1410-07	TCGA-AA-3530-01A-01R-1022-07
ENSG00000106683	9.42058	11.4297	18.028	10.6898	22.1983	9.65695	23.1108	6.10168	18.9904	16.7848	10.6024	22.3562	11.0574	28.6082	16.3855	21.6798	22.4986	38.2457	22.0917	31.0001	21.5899	12.0389	8.98843	16.8808	14.0496	32.5868	34.5091	36.5264	17.7176	22.0314	40.1835	14.4903	23.8756	33.0865	19.7552	15.272	9.1732	30.1702	33.6381	17.1318	25.2308	18.3802	9.96457	18.6276	16.965	12.0526	12.5471	23.5999	13.7117
	TCGA-FF-8047-01A-11R-2213-07	TCGA-FF-8061-01A-11R-2213-07	TCGA-VB-A8QN-01A-11R-A38C-07	TCGA-FA-A4XK-01A-11R-A31O-07	TCGA-FA-A86F-01A-11R-A38C-07	TCGA-FA-8693-01A-11R-2404-07	TCGA-GS-A9TQ-01A-11R-A38C-07	TCGA-RQ-A6JB-01A-11R-A31O-07	TCGA-FA-A6HO-01A-11R-A31O-07	TCGA-FF-8062-01A-11R-2213-07	TCGA-FA-A4BB-01A-11R-A31O-07	TCGA-GR-7351-01A-11R-2213-07	TCGA-FF-A7CQ-01A-11R-A38C-07	TCGA-FF-A7CR-01A-11R-A38C-07	TCGA-G8-6324-01A-11R-2213-07	TCGA-FF-8043-01A-11R-2213-07	TCGA-RQ-A68N-01A-11R-A31O-07	TCGA-FF-A7CX-01A-12R-A38C-07	TCGA-GR-A4D6-01A-11R-A31O-07	TCGA-FF-8041-01A-11R-2213-07	TCGA-FA-A7DS-01A-11R-A38C-07	TCGA-FA-A7Q1-01A-11R-A38C-07	TCGA-GS-A9U4-01A-11R-A39D-07	TCGA-G8-6325-01A-11R-2213-07	TCGA-GR-A4D9-01B-11R-A31O-07	TCGA-GS-A9TT-01A-11R-A38C-07	TCGA-G8-6914-01A-11R-2213-07	TCGA-GR-A4D5-01A-11R-A31O-07	TCGA-RQ-AAAT-01A-11R-A39D-07	TCGA-GS-A9TY-01A-11R-A39D-07	TCGA-GS-A9TV-01A-11R-A38C-07	TCGA-GS-A9TW-01A-11R-A38C-07	TCGA-FM-8000-01A-11R-2213-07	TCGA-FF-8042-01A-11R-2213-07	TCGA-FF-A7CW-01A-11R-A38C-07	TCGA-G8-6326-01A-11R-2213-07	TCGA-FA-A82F-01A-11R-A38C-07	TCGA-G8-6906-01A-11R-2213-07	TCGA-GR-A4D4-01A-11R-A31O-07	TCGA-FF-8046-01A-11R-2213-07	TCGA-GS-A9TX-01A-11R-A38C-07	TCGA-FA-A6HN-01A-11R-A31O-07	TCGA-G8-6909-01A-11R-2213-07	TCGA-GS-A9TU-01A-11R-A38C-07	TCGA-GS-A9U3-01A-11R-A39D-07	TCGA-GR-7353-01A-11R-2213-07	TCGA-G8-6907-01A-11R-2213-07	TCGA-GS-A9TZ-01A-11R-A39D-07
ENSG00000106683	25.9057	36.428	70.5945	251.116	86.0984	39.4202	40.4233	115.52	64.0511	43.5977	30.6041	28.9976	64.6856	61.9591	28.1993	36.1346	53.8009	134.364	47.3069	57.9544	43.7213	46.8978	41.6931	53.0077	124.038	44.5339	33.4945	97.3089	22.7912	22.5615	68.9586	87.8432	95.8143	60.644	47.2695	33.6631	58.6642	49.6808	107.561	21.6911	65.6996	88.0279	25.0987	114.915	54.9804	31.5268	32.004	101.438
	TCGA-IG-A625-01A-11R-A31P-31	TCGA-S8-A6BV-01A-21R-A31P-31	TCGA-IG-A5B8-01A-11R-A28J-31	TCGA-R6-A6DN-01B-11R-A31P-31	TCGA-RE-A7BO-01A-11R-A336-31	TCGA-JY-A93F-01A-21R-A37I-31	TCGA-V5-AASX-11A-11R-A38D-31	TCGA-LN-A49P-01A-11R-A24K-31	TCGA-L5-A4OE-01A-11R-A260-31	TCGA-L5-A891-01A-11R-A36D-31	TCGA-LN-A4A9-01A-11R-A28J-31	TCGA-L7-A56G-01A-21R-A260-31	TCGA-V5-A7RB-01A-11R-A354-31	TCGA-IG-A3I8-01A-11R-A24K-31	TCGA-IC-A6RE-11A-12R-A336-31	TCGA-L5-A8NK-01A-21R-A37I-31	TCGA-LN-A9FQ-01A-31R-A38D-31	TCGA-VR-AA4D-01A-11R-A37I-31	TCGA-L5-A4OT-01A-11R-A28J-31	TCGA-VR-A8Q7-01A-11R-A37I-31	TCGA-LN-A4A4-01A-11R-A260-31	TCGA-IG-A4QS-01A-11R-A260-31	TCGA-VR-A8EW-01A-11R-A36D-31	TCGA-2H-A9GH-01A-11R-A37I-31	TCGA-2H-A9GJ-01A-11R-A37I-31	TCGA-IG-A3YA-01A-11R-A24K-31	TCGA-2H-A9GF-01A-11R-A37I-31	TCGA-L5-A8NW-01A-11R-A37I-31	TCGA-LN-A8I0-01A-11R-A36D-31	TCGA-VR-A8EQ-01A-11R-A36D-31	TCGA-L5-A4OS-01A-11R-A28J-31	TCGA-L5-A4OP-01A-11R-A260-31	TCGA-2H-A9GQ-01A-11R-A37I-31	TCGA-L5-A88W-01A-11R-A354-31	TCGA-LN-A7HX-01A-11R-A336-31	TCGA-IG-A5S3-01A-11R-A28J-31	TCGA-JY-A93D-01A-11R-A38D-31	TCGA-XP-A8T8-01A-11R-A36D-31	TCGA-R6-A6XQ-01B-11R-A336-31	TCGA-LN-A5U6-01A-11R-A28J-31	TCGA-L5-A893-01A-11R-A36D-31	TCGA-L5-A8NJ-01A-11R-A36D-31	TCGA-R6-A8W8-01B-11R-A37I-31	TCGA-R6-A6DQ-01B-11R-A31P-31	TCGA-IG-A3YC-01A-11R-A24K-31	TCGA-LN-A49X-01A-31R-A260-31	TCGA-L5-A8NI-01A-11R-A37I-31	TCGA-2H-A9GM-01A-11R-A37I-31	TCGA-R6-A6Y0-01B-11R-A336-31
ENSG00000106683	33.7989	18.3435	19.7077	98.4061	19.7916	31.0569	11.0515	49.6312	29.7458	47.3188	45.7355	20.8077	33.3552	38.2604	10.4627	28.21	71.532	25.9105	21.1777	152.072	146.154	9.58511	41.3344	18.5509	30.7553	34.9765	38.6008	14.4299	44.9629	28.4474	43.4252	28.0542	30.7844	43.4603	72.1293	21.3019	30.2522	43.9607	20.6695	60.3337	18.5631	35.8253	20.6815	15.8393	34.6461	28.7572	18.8175	11.311	23.0718
	TCGA-19-1389-02A-21R-2005-01	TCGA-26-5132-01A-01R-1850-01	TCGA-28-2513-01A-01R-1850-01	TCGA-76-4927-01A-01R-1850-01	TCGA-26-5133-01A-01R-1850-01	TCGA-76-4928-01B-01R-1850-01	TCGA-06-5856-01A-01R-1849-01	TCGA-19-2619-01A-01R-1850-01	TCGA-41-3915-01A-01R-1850-01	TCGA-06-0681-11A-41R-A36H-07	TCGA-14-1825-01A-01R-1850-01	TCGA-06-0210-02A-01R-2005-01	TCGA-15-1444-01A-02R-1850-01	TCGA-06-0210-01A-01R-1849-01	TCGA-14-1034-01A-01R-1849-01	TCGA-28-2499-01A-01R-1850-01	TCGA-06-2570-01A-01R-1849-01	TCGA-06-2565-01A-01R-1849-01	TCGA-06-2559-01A-01R-1849-01	TCGA-06-0211-01B-01R-1849-01	TCGA-26-5134-01A-01R-1850-01	TCGA-26-1442-01A-01R-1850-01	TCGA-06-0156-01A-03R-1849-01	TCGA-12-3652-01A-01R-1849-01	TCGA-19-5960-01A-11R-1850-01	TCGA-06-2557-01A-01R-1849-01	TCGA-06-0686-01A-01R-1849-01	TCGA-19-2625-01A-01R-1850-01	TCGA-28-2514-01A-02R-1850-01	TCGA-06-2558-01A-01R-1849-01	TCGA-06-0882-01A-01R-1849-01	TCGA-28-5220-01A-01R-1850-01	TCGA-76-4929-01A-01R-1850-01	TCGA-19-2629-01A-01R-1850-01	TCGA-27-2528-01A-01R-1850-01	TCGA-06-1804-01A-01R-1849-01	TCGA-14-0817-01A-01R-1849-01	TCGA-06-0187-01A-01R-1849-01	TCGA-28-5218-01A-01R-1850-01	TCGA-06-5408-01A-01R-1849-01	TCGA-28-5204-01A-01R-1850-01	TCGA-12-0618-01A-01R-1849-01	TCGA-32-2634-01A-01R-1850-01	TCGA-28-5207-01A-01R-1850-01	TCGA-28-5216-01A-01R-1850-01	TCGA-41-2571-01A-01R-1850-01	TCGA-12-1597-01B-01R-1849-01	TCGA-06-0219-01A-01R-1849-01	TCGA-06-5410-01A-01R-1849-01
ENSG00000106683	48.7121	46.4647	54.0018	80.3417	52.1461	115.99	44.4096	169.291	40.7698	68.7463	37.5963	81.7321	44.0012	106.324	57.2457	53.4905	36.9481	30.5601	60.6371	68.4005	24.4724	28.0505	39.7719	25.1747	51.8788	77.9617	70.0018	29.3062	63.9745	44.1387	50.4956	29.7798	65.3817	73.2943	33.1241	30.3857	27.935	64.4759	166.247	69.1775	96.9955	81.1298	33.7302	52.9629	31.1459	79.6294	40.6909	14.0973	47.6815
	TCGA-B9-4115-11A-01R-1758-07	TCGA-P4-A5ED-01A-11R-A28H-07	TCGA-B9-5156-01A-01R-1592-07	TCGA-B1-A656-01A-11R-A31O-07	TCGA-A4-7997-01A-11R-2204-07	TCGA-5P-A9K0-01A-11R-A42S-07	TCGA-MH-A856-01A-11R-A355-07	TCGA-SX-A71R-01A-12R-A33Z-07	TCGA-G7-6797-01A-11R-1965-07	TCGA-DZ-6135-01A-11R-1965-07	TCGA-BQ-5890-11A-01R-1592-07	TCGA-BQ-5882-01A-11R-1592-07	TCGA-Y8-A898-01A-11R-A355-07	TCGA-Y8-A8RZ-01A-11R-A37K-07	TCGA-IA-A83S-01A-11R-A355-07	TCGA-5P-A9JU-01A-11R-A42S-07	TCGA-5P-A9K4-01A-11R-A42S-07	TCGA-BQ-5878-01A-11R-1592-07	TCGA-BQ-5888-11A-01R-1592-07	TCGA-A4-7915-01A-11R-2204-07	TCGA-BQ-7059-01A-11R-1965-07	TCGA-B9-A44B-01A-11R-A24Z-07	TCGA-4A-A93W-01A-11R-A37K-07	TCGA-GL-A4EM-01A-11R-A24Z-07	TCGA-5P-A9K2-01A-11R-A42S-07	TCGA-2Z-A9JR-01A-12R-A42S-07	TCGA-5P-A9K6-01A-11R-A42S-07	TCGA-5P-A9JZ-01A-11R-A42S-07	TCGA-UZ-A9PV-01A-11R-A42S-07	TCGA-BQ-7048-01A-11R-1965-07	TCGA-G7-6793-01A-11R-1965-07	TCGA-A4-8515-01A-11R-2404-07	TCGA-A4-A6HP-01A-11R-A31O-07	TCGA-SX-A7SO-01A-11R-A355-07	TCGA-HE-A5NH-01A-11R-A26U-07	TCGA-BQ-7058-01A-11R-1965-07	TCGA-UZ-A9PN-01A-11R-A38C-07	TCGA-SX-A71V-01A-11R-A33Z-07	TCGA-GL-A59R-01A-11R-A26U-07	TCGA-A4-7584-01A-11R-2139-07	TCGA-B1-A654-01A-11R-A31O-07	TCGA-Y8-A8S1-01A-11R-A37K-07	TCGA-A4-A4ZT-01A-11R-A26U-07	TCGA-BQ-5879-11A-01R-1592-07	TCGA-A4-A5Y0-01A-11R-A31O-07	TCGA-UZ-A9PR-01A-11R-A42S-07	TCGA-2Z-A9JM-01A-12R-A42S-07	TCGA-HE-A5NK-01A-11R-A26U-07	TCGA-UZ-A9PO-01A-11R-A38C-07
ENSG00000106683	7.55711	62.2779	23.9206	16.8403	34.5394	18.5039	13.272	19.6987	16.4736	17.5835	13.1656	56.5268	22.5593	10.9426	12.6108	18.9172	19.3498	19.8643	20.0141	43.6706	32.4943	23.0172	24.1882	17.0484	9.91293	32.5876	17.1865	26.0793	34.4529	9.78352	46.2747	19.674	28.8185	9.03899	31.6676	4.56776	71.1382	21.4943	33.6332	12.053	19.4914	35.2778	36.2477	6.02569	14.6471	31.4581	33.3041	35.81	13.3793
	TCGA-KN-8429-11A-01R-2315-07	TCGA-KO-8410-01A-11R-2315-07	TCGA-KO-8406-01A-11R-2315-07	TCGA-KO-8404-01A-11R-2315-07	TCGA-KN-8432-01A-11R-2315-07	TCGA-KO-8409-01A-11R-2315-07	TCGA-KO-8413-01A-11R-2315-07	TCGA-KN-8424-01A-11R-2315-07	TCGA-KM-8639-01A-11R-2403-07	TCGA-KN-8421-01A-11R-2315-07	TCGA-KN-8419-11A-01R-2315-07	TCGA-KM-8439-01A-11R-2315-07	TCGA-KN-8433-11A-01R-2315-07	TCGA-KN-8430-01A-11R-2315-07	TCGA-KN-8436-11A-01R-2315-07	TCGA-KM-8476-01A-11R-2315-07	TCGA-KL-8339-11A-01R-2315-07	TCGA-KL-8338-01A-11R-2315-07	TCGA-KL-8333-01A-11R-2315-07	TCGA-KL-8326-01A-11R-2315-07	TCGA-KM-8442-01A-11R-2315-07	TCGA-KO-8415-11A-01R-2315-07	TCGA-KL-8340-01A-11R-2315-07	TCGA-KL-8331-01A-11R-2315-07	TCGA-KN-8432-11A-01R-2315-07	TCGA-KL-8327-01A-11R-2315-07	TCGA-KL-8330-01A-11R-2315-07	TCGA-KL-8329-11A-01R-2315-07	TCGA-KL-8324-01A-11R-2315-07	TCGA-KL-8334-01A-11R-2315-07	TCGA-KL-8345-01A-11R-2315-07	TCGA-KO-8407-01A-11R-2315-07	TCGA-KN-8426-11A-01R-2315-07	TCGA-KL-8344-01A-11R-2315-07	TCGA-KO-8415-01A-11R-2315-07	TCGA-KN-8424-11A-01R-2315-07	TCGA-KL-8326-11A-01R-2315-07	TCGA-KL-8341-01A-11R-2315-07	TCGA-KO-8408-01A-11R-2315-07	TCGA-KL-8323-01A-21R-2315-07	TCGA-KL-8346-01A-11R-2315-07	TCGA-KN-8433-01A-11R-2315-07	TCGA-KN-8423-01A-11R-2315-07	TCGA-KN-8427-01A-11R-2315-07	TCGA-KM-8443-01A-11R-2315-07	TCGA-KN-8419-01A-11R-2315-07	TCGA-KN-8437-11A-01R-2315-07	TCGA-KN-8436-01A-11R-2315-07	TCGA-KO-8403-01A-11R-2315-07
ENSG00000106683	12.0202	9.34333	12.8993	135.283	15.4496	11.6637	21.0894	17.7482	15.5183	25.2042	9.62073	15.1254	6.98043	13.0017	9.4172	6.67132	7.29513	15.8164	12.1111	11.7154	21.0769	11.1761	17.27	17.9337	7.30298	5.3452	24.279	12.1379	15.9446	13.0496	14.3627	13.6943	14.2838	17.8193	21.8524	9.19729	9.46363	18.1792	26.1936	15.2795	19.3646	33.0273	22.8966	137.03	15.1634	11.529	13.2239	14.1168	7.80141
	TCGA-AK-3440-01A-02R-1277-07	TCGA-A3-3365-01A-01R-0864-07	TCGA-DV-5569-01A-01R-1541-07	TCGA-A3-A8CQ-01A-11R-A37O-07	TCGA-B0-5097-01A-01R-1420-07	TCGA-B0-5119-01A-02R-1420-07	TCGA-BP-4345-01A-01R-1289-07	TCGA-AK-3453-01A-02R-1277-07	TCGA-A3-3358-11A-01R-1541-07	TCGA-A3-3306-01A-01R-0864-07	TCGA-B0-4839-01A-01R-1305-07	TCGA-CJ-5678-01A-11R-1541-07	TCGA-CJ-4635-01A-02R-1305-07	TCGA-BP-4975-01A-01R-1334-07	TCGA-B8-A54E-01A-11R-A266-07	TCGA-A3-3376-01A-02R-1420-07	TCGA-BP-4758-01A-01R-1289-07	TCGA-B0-5121-01A-02R-1420-07	TCGA-BP-5180-01A-01R-1426-07	TCGA-DV-5566-01A-01R-1541-07	TCGA-BP-4784-01A-01R-1305-07	TCGA-A3-3331-01A-02R-1325-07	TCGA-CZ-5455-01A-01R-1503-07	TCGA-A3-3383-01A-02R-1325-07	TCGA-CJ-4875-01A-01R-1305-07	TCGA-B0-4811-01A-01R-1503-07	TCGA-B0-4824-01A-01R-1277-07	TCGA-CJ-4871-01A-01R-1305-07	TCGA-B0-5690-01A-11R-1541-07	TCGA-B0-4852-01A-01R-1503-07	TCGA-BP-4995-01A-01R-1334-07	TCGA-BP-4798-01A-01R-1305-07	TCGA-B0-5700-01A-11R-1541-07	TCGA-AK-3456-01A-02R-1325-07	TCGA-CJ-4641-01A-02R-1325-07	TCGA-BP-4335-01A-01R-1289-07	TCGA-B8-4146-01B-11R-1672-07	TCGA-B0-4694-01A-01R-1277-07	TCGA-B0-4836-01A-01R-1305-07	TCGA-BP-4346-01A-01R-1289-07	TCGA-AK-3426-01A-02R-1325-07	TCGA-CJ-5682-01A-11R-1541-07	TCGA-A3-A6NL-01A-11R-A33J-07	TCGA-B2-5633-01B-04R-A277-07	TCGA-CZ-5987-01A-11R-1672-07	TCGA-A3-3382-01A-02R-1325-07	TCGA-CJ-4636-01A-02R-1325-07	TCGA-CW-5583-01A-02R-1541-07	TCGA-B0-4849-01A-01R-1277-07
ENSG00000106683	8.67112	8.9795	14.5143	18.6399	20.0454	9.69206	17.3342	14.6888	4.03256	9.59488	10.3933	8.97648	20.8919	6.63501	27.3512	13.6739	9.17749	4.5836	12.6415	11.4277	14.1662	10.1406	17.3107	7.39119	6.24209	4.79258	14.8995	12.8154	13.9128	7.93075	8.88364	33.2488	7.94181	11.9321	28.6403	7.79811	3.43091	24.3332	19.7508	23.4886	32.062	9.18361	14.5205	12.3106	14.175	31.0675	22.6143	9.76325	8.71703
	TCGA-AB-2975-03A-01T-0734-13	TCGA-AB-2842-03A-01T-0734-13	TCGA-AB-2921-03A-01T-0740-13	TCGA-AB-2924-03A-01T-0740-13	TCGA-AB-2910-03A-01T-0740-13	TCGA-AB-2971-03A-01T-0734-13	TCGA-AB-2812-03A-01T-0734-13	TCGA-AB-2866-03A-01T-0736-13	TCGA-AB-2869-03A-01T-0735-13	TCGA-AB-2859-03A-01T-0736-13	TCGA-AB-2806-03A-01T-0734-13	TCGA-AB-2987-03A-01T-0734-13	TCGA-AB-2965-03A-01T-0734-13	TCGA-AB-2935-03A-01T-0740-13	TCGA-AB-2881-03A-01T-0735-13	TCGA-AB-2927-03A-01T-0740-13	TCGA-AB-2892-03A-01T-0734-13	TCGA-AB-2933-03A-01T-0734-13	TCGA-AB-2914-03A-01T-0734-13	TCGA-AB-2928-03A-01T-0740-13	TCGA-AB-2815-03A-01T-0734-13	TCGA-AB-2973-03A-01T-0734-13	TCGA-AB-2853-03A-01T-0734-13	TCGA-AB-2872-03A-01T-0735-13	TCGA-AB-2846-03A-01T-0736-13	TCGA-AB-2828-03A-01T-0734-13	TCGA-AB-2865-03A-01T-0736-13	TCGA-AB-2983-03A-01T-0734-13	TCGA-AB-2916-03A-01T-0734-13	TCGA-AB-2899-03A-01T-0736-13	TCGA-AB-2847-03A-01T-0736-13	TCGA-AB-2959-03A-01T-0734-13	TCGA-AB-2912-03A-01T-0734-13	TCGA-AB-2835-03A-01T-0736-13	TCGA-AB-2908-03A-01T-0740-13	TCGA-AB-2917-03A-01T-0734-13	TCGA-AB-2861-03A-01T-0736-13	TCGA-AB-2884-03A-01T-0735-13	TCGA-AB-2911-03A-01T-0734-13	TCGA-AB-2811-03B-01T-0760-13	TCGA-AB-2996-03A-01T-0735-13	TCGA-AB-2949-03B-01T-0748-13	TCGA-AB-3009-03A-01T-0736-13	TCGA-AB-2890-03A-01T-0735-13	TCGA-AB-2823-03A-01T-0736-13	TCGA-AB-2937-03A-01T-0734-13	TCGA-AB-2841-03B-01T-0760-13	TCGA-AB-2893-03A-01T-0734-13	TCGA-AB-2901-03A-01T-0735-13
ENSG00000106683	9.98817	10.9823	29.5003	37.1368	57.3395	18.3493	11.1506	26.2908	26.9933	25.655	10.522	28.6343	16.3356	25.4421	10.1417	18.9729	9.69647	12.3579	6.05071	8.00489	14.1365	16.3668	13.0759	12.9349	13.9801	17.132	27.32	14.9287	26.375	32.1852	20.2219	8.81437	10.5305	36.4257	19.0851	3.63128	18.9232	29.4355	17.4961	30.8687	15.1774	10.8997	22.8796	24.5976	21.0698	14.2039	15.353	21.5174	18.9333
	TCGA-CS-4942-01A-01R-1470-07	TCGA-S9-A6TY-01A-12R-A32Q-07	TCGA-QH-A86X-01A-11R-A36H-07	TCGA-DU-7290-01A-11R-2027-07	TCGA-QH-A6XC-01A-12R-A32Q-07	TCGA-TM-A84T-01A-11R-A36H-07	TCGA-S9-A6WH-01A-12R-A33Z-07	TCGA-WY-A85B-01A-11R-A36H-07	TCGA-TM-A84R-01A-21R-A36H-07	TCGA-DU-A76L-01A-11R-A32Q-07	TCGA-DU-6396-01A-11R-1708-07	TCGA-RY-A840-01A-11R-A36H-07	TCGA-P5-A5F4-01A-11R-A28M-07	TCGA-DB-5281-01A-01R-1470-07	TCGA-DB-5275-01A-01R-1470-07	TCGA-IK-8125-01A-11R-2256-07	TCGA-HT-A615-01A-11R-A29R-07	TCGA-FG-8181-01A-11R-2256-07	TCGA-HT-8114-01A-11R-2404-07	TCGA-DB-A64O-01A-11R-A29R-07	TCGA-DU-5849-01A-11R-1708-07	TCGA-DH-5144-01A-01R-1470-07	TCGA-FG-8189-01B-11R-A28M-07	TCGA-CS-6669-01A-11R-1896-07	TCGA-TQ-A7RQ-01A-11R-A33Z-07	TCGA-EZ-7264-01A-11R-2027-07	TCGA-CS-5397-01A-01R-1896-07	TCGA-DU-8163-01A-11R-2256-07	TCGA-TQ-A7RK-01A-11R-A33Z-07	TCGA-DU-A76R-01A-11R-A32Q-07	TCGA-QH-A65Z-01A-11R-A29R-07	TCGA-DU-6392-01A-11R-1708-07	TCGA-S9-A7R7-01A-11R-A34R-07	TCGA-HT-8564-01A-11R-2404-07	TCGA-QH-A6CU-01A-11R-A31N-07	TCGA-DU-6393-01A-11R-1708-07	TCGA-TQ-A7RP-01A-21R-A34F-07	TCGA-HT-7476-01A-11R-2027-07	TCGA-DU-5853-01A-11R-1896-07	TCGA-DB-A64R-01A-11R-A29R-07	TCGA-HT-7604-01A-11R-2090-07	TCGA-TQ-A7RK-02A-11R-A36H-07	TCGA-DB-A64Q-01A-11R-A29R-07	TCGA-FG-A713-01A-11R-A32Q-07	TCGA-FG-6691-01A-11R-1896-07	TCGA-FG-A87Q-01A-11R-A36H-07	TCGA-DH-A66G-01A-21R-A31N-07	TCGA-FG-A60L-01A-12R-A31N-07	TCGA-HT-7857-01A-11R-2403-07
ENSG00000106683	42.7887	37.1818	27.257	28.7129	83.6712	26.9836	26.4588	32.5446	79.9165	71.1548	46.7182	23.0255	53.1368	56.7693	35.5731	34.5313	27.0999	59.7061	27.3274	39.1512	40.5933	29.4977	97.3771	83.7759	37.8084	21.4915	59.0277	37.0857	21.4751	27.1007	33.6266	110.746	29.638	61.9167	13.4261	29.3964	18.7273	30.5522	27.4275	32.4211	25.5238	29.2874	26.1406	87.149	33.0998	32.607	42.0798	18.9264	57.2962
	TCGA-EP-A26S-01A-11R-A16W-07	TCGA-DD-AAVX-01A-11R-A41C-07	TCGA-ED-A7PZ-01A-11R-A33R-07	TCGA-LG-A6GG-01A-11R-A311-07	TCGA-ED-A97K-01A-21R-A38B-07	TCGA-DD-AAVW-01A-11R-A41C-07	TCGA-DD-A3A1-01A-11R-A213-07	TCGA-DD-A1EB-11A-11R-A131-07	TCGA-DD-A4NR-01A-11R-A311-07	TCGA-G3-A3CH-11A-11R-A22L-07	TCGA-DD-AAC9-01A-11R-A41C-07	TCGA-CC-5259-01A-31R-A213-07	TCGA-EP-A2KA-01A-11R-A180-07	TCGA-DD-A1EC-01A-21R-A131-07	TCGA-DD-AAD3-01A-11R-A41C-07	TCGA-DD-AACS-01A-11R-A41C-07	TCGA-BD-A3ER-01A-11R-A213-07	TCGA-GJ-A6C0-01A-12R-A311-07	TCGA-2Y-A9GS-01A-12R-A38B-07	TCGA-BC-A8YO-01A-11R-A37K-07	TCGA-CC-A9FW-01A-11R-A37K-07	TCGA-DD-A1ED-01A-11R-A155-07	TCGA-EP-A12J-01A-11R-A131-07	TCGA-DD-A1EJ-01A-11R-A155-07	TCGA-G3-AAV2-01A-11R-A37K-07	TCGA-DD-AADY-01A-11R-A41C-07	TCGA-CC-5263-01A-01R-A131-07	TCGA-DD-AADP-01A-11R-A39D-07	TCGA-BC-A69I-01A-11R-A311-07	TCGA-DD-A4NO-01A-11R-A28V-07	TCGA-BC-A10W-01A-11R-A131-07	TCGA-LG-A9QC-01A-11R-A37K-07	TCGA-DD-A11C-01A-11R-A131-07	TCGA-DD-AACV-01A-11R-A41C-07	TCGA-CC-5264-01A-01R-A131-07	TCGA-DD-AACL-01A-11R-A41C-07	TCGA-DD-A116-01A-11R-A131-07	TCGA-CC-A7IG-01A-11R-A33J-07	TCGA-DD-AAE9-01A-11R-A41C-07	TCGA-DD-AAVP-01A-11R-A41C-07	TCGA-G3-AAV5-01A-11R-A37K-07	TCGA-ZS-A9CF-02A-11R-A38B-07	TCGA-NI-A8LF-01A-11R-A36F-07	TCGA-DD-A39Z-01A-11R-A213-07	TCGA-ZS-A9CF-01A-11R-A38B-07	TCGA-EP-A12J-11A-11R-A131-07	TCGA-EP-A3RK-01A-11R-A22L-07	TCGA-FV-A496-01A-11R-A266-07	TCGA-CC-A3MB-01A-11R-A213-07
ENSG00000106683	4.14886	3.16119	3.3659	4.1642	29.4126	5.92826	7.13898	2.13781	15.4216	2.39963	3.55146	1.36233	9.86903	64.8958	3.72304	22.262	4.99648	10.9595	8.95451	10.6412	10.7846	2.10902	3.52008	16.087	4.15426	2.67291	17.1096	2.79949	1.57243	4.58491	11.9898	3.60519	2.75649	1.73795	16.9052	28.0194	2.9653	6.2419	3.35395	4.00819	4.20755	1.06655	3.19189	3.56394	1.86509	2.47587	13.4206	3.0519	8.04973
	TCGA-86-8359-01A-11R-2326-07	TCGA-44-2668-01B-02R-A277-07	TCGA-S2-AA1A-01A-12R-A39D-07	TCGA-95-7043-01A-11R-1949-07	TCGA-05-5425-01A-02R-1628-07	TCGA-55-8514-01A-11R-2403-07	TCGA-05-4396-01A-21R-1858-07	TCGA-44-A47A-01A-21R-A24H-07	TCGA-78-7149-01A-11R-2039-07	TCGA-55-6642-01A-11R-1858-07	TCGA-38-7271-01A-11R-2039-07	TCGA-49-4486-01A-01R-1206-07	TCGA-75-7025-01A-12R-1949-07	TCGA-L9-A50W-01A-12R-A39D-07	TCGA-44-4112-01A-01R-1107-07	TCGA-44-2655-01A-01R-0946-07	TCGA-55-7815-01A-11R-2170-07	TCGA-78-7153-01A-11R-2039-07	TCGA-95-7562-01A-11R-2241-07	TCGA-69-7979-01A-11R-2187-07	TCGA-44-A4SU-01A-11R-A24X-07	TCGA-95-A4VN-01A-11R-A262-07	TCGA-55-7995-01A-11R-2187-07	TCGA-55-7914-01A-11R-2170-07	TCGA-86-7953-01A-11R-2187-07	TCGA-49-6761-11A-01R-1949-07	TCGA-69-8255-01A-11R-2287-07	TCGA-J2-8192-01A-11R-2241-07	TCGA-62-A472-01A-11R-A24H-07	TCGA-55-A4DG-01A-11R-A24H-07	TCGA-MP-A4T6-01A-32R-A262-07	TCGA-44-3918-01A-01R-A278-07	TCGA-75-6205-01A-11R-1755-07	TCGA-50-5942-01A-21R-1755-07	TCGA-49-6742-11A-01R-1858-07	TCGA-44-6146-01B-04R-A277-07	TCGA-97-8175-01A-11R-2287-07	TCGA-75-6206-01A-11R-1755-07	TCGA-44-6147-01A-11R-1755-07	TCGA-50-8459-01A-11R-2326-07	TCGA-91-8496-01A-11R-2403-07	TCGA-55-8620-01A-11R-2403-07	TCGA-75-5122-01A-01R-1755-07	TCGA-78-7162-01A-21R-2066-07	TCGA-64-5815-01A-01R-1628-07	TCGA-55-6970-11A-01R-1949-07	TCGA-78-7154-01A-11R-2039-07	TCGA-55-A48Z-01A-12R-A24X-07	TCGA-05-4427-01A-21R-1858-07
ENSG00000106683	53.9226	29.8634	30.1208	20.0941	34.7829	30.5669	34.2998	50.0868	21.4697	24.1581	37.8361	11.502	41.5285	76.4702	46.7565	47.6836	7.76155	22.2141	69.548	69.4375	50.674	64.335	49.5596	30.0558	156.005	19.4117	23.5041	60.1972	69.6562	20.3521	44.1873	10.8465	75.3416	31.1154	19.2315	7.40981	67.9718	37.211	36.6819	42.8501	29.0758	25.962	45.7178	18.2485	45.1651	19.6289	17.4852	82.7759	64.6917
	TCGA-MQ-A4LJ-01A-11R-A34F-07	TCGA-TS-A7P0-01A-11R-A34F-07	TCGA-TS-A7P3-01A-12R-A34F-07	TCGA-ZN-A9VW-01A-11R-A40A-07	TCGA-LK-A4O2-01A-11R-A34F-07	TCGA-3U-A98H-01A-11R-A40A-07	TCGA-3H-AB3O-01A-11R-A40A-07	TCGA-MQ-A6BL-01A-11R-A34F-07	TCGA-SH-A7BH-01A-11R-A34F-07	TCGA-3U-A98I-01A-11R-A40A-07	TCGA-3U-A98G-01A-11R-A40A-07	TCGA-UT-A88E-01B-11R-A40A-07	TCGA-UD-AAC7-01A-11R-A40A-07	TCGA-TS-A7P7-01A-11R-A40A-07	TCGA-SH-A7BD-01A-11R-A34F-07	TCGA-LK-A4O6-01A-11R-A34F-07	TCGA-ZN-A9VQ-01A-11R-A40A-07	TCGA-ZN-A9VU-01A-11R-A40A-07	TCGA-MQ-A6BQ-01A-11R-A34F-07	TCGA-LK-A4NZ-01A-12R-A34F-07	TCGA-NQ-A57I-01A-11R-A34F-07	TCGA-NQ-A638-01A-11R-A34F-07	TCGA-ZN-A9VP-01A-11R-A40A-07	TCGA-3U-A98J-01A-11R-A40A-07	TCGA-UT-A97Y-01A-21R-A40A-07	TCGA-YS-A95C-01A-11R-A40A-07	TCGA-SC-A6LP-01A-11R-A34F-07	TCGA-SC-A6LM-01A-11R-A34F-07	TCGA-3H-AB3L-01A-11R-A40A-07	TCGA-UD-AABY-01A-12R-A40A-07	TCGA-TS-A7OZ-01A-21R-A40A-07	TCGA-ZN-A9VO-01A-11R-A40A-07	TCGA-YS-A95B-01A-11R-A40A-07	TCGA-SH-A7BC-01A-11R-A34F-07	TCGA-UT-A88G-01B-11R-A40A-07	TCGA-TS-A8AF-01A-11R-A40A-07	TCGA-MQ-A4LC-01A-31R-A34F-07	TCGA-XT-AASU-01A-11R-A40A-07	TCGA-TS-A8AV-01A-12R-A40A-07	TCGA-TS-A7P8-01A-11R-A34F-07	TCGA-MQ-A6BS-01A-12R-A34F-07	TCGA-ZN-A9VV-01A-11R-A40A-07	TCGA-3H-AB3M-01A-11R-A40A-07	TCGA-LK-A4O7-01A-11R-A34F-07	TCGA-3U-A98F-01A-11R-A40A-07	TCGA-LK-A4NW-01A-11R-A34F-07	TCGA-TS-A8AI-01A-11R-A40A-07	TCGA-SH-A9CU-01A-11R-A40A-07	TCGA-TS-A7PB-01A-11R-A34F-07
ENSG00000106683	24.857	45.6881	35.4983	39.9182	67.1851	30.6051	52.2741	29.4309	5.96978	37.8932	30.0062	19.0185	42.8877	26.2793	29.4535	23.5921	51.5405	21.385	21.3617	19.3497	41.9199	21.9403	71.5509	24.8427	29.6855	16.9376	45.2907	68.1106	35.7231	52.9653	67.5044	46.2309	34.0411	47.7895	51.5809	61.0645	20.247	35.5368	35.6668	18.4866	32.0729	12.8337	37.5538	41.9794	34.6959	42.6119	37.621	30.8509	14.0024
[truncated: 1,173 more columns]

## Sheet: ACC-
	ENSG00000106683
TCGA-OR-A5JW-01A-11R-A29S-07	6.83563
TCGA-OR-A5L4-01A-11R-A29S-07	8.47873
TCGA-OR-A5L6-01A-11R-A29S-07	5.12811
TCGA-OR-A5JS-01A-11R-A29S-07	17.8095
TCGA-OR-A5J3-01A-11R-A29S-07	14.1631
TCGA-OR-A5K5-01A-11R-A29S-07	13.8603
TCGA-OR-A5LL-01A-11R-A29S-07	10.1335
TCGA-OR-A5JL-01A-11R-A29S-07	41.26
TCGA-OR-A5JV-01A-11R-A29S-07	38.1818
TCGA-OR-A5LG-01A-11R-A29S-07	7.38799
TCGA-OR-A5JJ-01A-11R-A29S-07	8.53601
TCGA-OR-A5JK-01A-11R-A29S-07	13.9693
TCGA-OR-A5LK-01A-11R-A29S-07	7.21059
TCGA-OR-A5JT-01A-11R-A29S-07	11.6957
TCGA-OR-A5JO-01A-11R-A29S-07	16.7653
TCGA-OR-A5JB-01A-11R-A29S-07	40.553
TCGA-OR-A5JP-01A-11R-A29S-07	23.6018
TCGA-OR-A5JZ-01A-11R-A29S-07	10.5083
TCGA-OR-A5K8-01A-11R-A29S-07	6.28941
TCGA-OR-A5KT-01A-11R-A29S-07	14.2521
TCGA-PK-A5HA-01A-11R-A29S-07	13.0982
TCGA-OU-A5PI-01A-12R-A29S-07	8.39444
TCGA-OR-A5L8-01A-11R-A29S-07	6.20837
TCGA-OR-A5KV-01A-11R-A29S-07	17.0518
TCGA-OR-A5LA-01A-11R-A29S-07	8.05784
TCGA-OR-A5JC-01A-11R-A29S-07	2.64839
TCGA-OR-A5JI-01A-11R-A29S-07	3.12479
TCGA-OR-A5K9-01A-11R-A29S-07	10.9994
TCGA-OR-A5KY-01A-11R-A29S-07	10.1682
TCGA-OR-A5K1-01A-11R-A29S-07	28.1279
TCGA-OR-A5J7-01A-11R-A29S-07	9.95432
TCGA-OR-A5J8-01A-11R-A29S-07	134.169
TCGA-OR-A5JA-01A-11R-A29S-07	25.8478
TCGA-OR-A5LP-01A-11R-A29S-07	10.3417
TCGA-OR-A5L3-01A-11R-A29S-07	2.44922
TCGA-P6-A5OG-01A-22R-A29S-07	18.1456
TCGA-OR-A5JG-01A-11R-A29S-07	10.2925
TCGA-OR-A5KX-01A-11R-A29S-07	5.02165
TCGA-OR-A5JF-01A-11R-A29S-07	5.97868
TCGA-OR-A5LT-01A-11R-A29S-07	4.10295
TCGA-OR-A5KO-01A-11R-A29S-07	17.859
TCGA-OR-A5JR-01A-11R-A29S-07	20.962
TCGA-OR-A5JY-01A-31R-A29S-07	27.6784
TCGA-P6-A5OF-01A-11R-A29S-07	19.9852
TCGA-OR-A5K2-01A-11R-A29S-07	16.2249
TCGA-OR-A5JE-01A-11R-A29S-07	4.86199
TCGA-OR-A5LN-01A-11R-A29S-07	4.7144
TCGA-OR-A5JQ-01A-11R-A29S-07	10.499
TCGA-OR-A5LS-01A-11R-A29S-07	12.9743
TCGA-OR-A5LR-01A-11R-A29S-07	7.56804
TCGA-OR-A5J1-01A-11R-A29S-07	4.93283
TCGA-OR-A5J9-01A-11R-A29S-07	8.8707
TCGA-OR-A5KZ-01A-11R-A29S-07	12.0874
TCGA-PA-A5YG-01A-11R-A29S-07	7.76054
TCGA-OR-A5KW-01A-11R-A29S-07	12.0132
TCGA-OR-A5JM-01A-11R-A29S-07	14.99
TCGA-OR-A5LD-01A-11R-A29S-07	38.603
TCGA-OR-A5J5-01A-11R-A29S-07	5.92074
TCGA-OR-A5L9-01A-11R-A29S-07	1.25382
TCGA-OR-A5JX-01A-11R-A29S-07	4.49645
TCGA-OR-A5LJ-01A-11R-A29S-07	21.6159
TCGA-PK-A5HB-01A-11R-A29S-07	63.6609
TCGA-OR-A5K4-01A-11R-A29S-07	14.6925
TCGA-OR-A5L5-01A-11R-A29S-07	10.9059
TCGA-PK-A5H9-01A-11R-A29S-07	21.4842
TCGA-OR-A5LH-01A-11R-A29S-07	32.2003
TCGA-OR-A5LE-01A-11R-A29S-07	17.5757
TCGA-OR-A5LO-01A-11R-A29S-07	12.0658
TCGA-OR-A5K0-01A-11R-A29S-07	17.6718
TCGA-PK-A5H8-01A-11R-A29S-07	6.54737
TCGA-OR-A5J2-01A-11R-A29S-07	15.3492
TCGA-OR-A5JD-01A-11R-A29S-07	10.6607
TCGA-OR-A5LM-01A-11R-A29S-07	5.3362
TCGA-OR-A5LC-01A-11R-A29S-07	14.3461
TCGA-OR-A5KU-01A-11R-A29S-07	4.88566
TCGA-OR-A5LB-01A-11R-A29S-07	8.8439
TCGA-OR-A5K3-01A-11R-A29S-07	3.96495
TCGA-OR-A5J6-01A-31R-A29S-07	13.568
TCGA-OR-A5K6-01A-11R-A29S-07	8.30697

## Sheet: BLCA
	ENSG00000106683
TCGA-FD-A6TF-01A-52R-A32O-07	30.899
TCGA-XF-AAMR-01A-31R-A42T-07	20.0107
TCGA-XF-A8HF-01A-11R-A36F-07	11.5794
TCGA-ZF-AA4U-01A-11R-A38B-07	20.2717
TCGA-ZF-AA54-01A-11R-A39I-07	65.1119
TCGA-GU-A766-01A-11R-A32O-07	29.0992
TCGA-BL-A13I-01B-04R-A277-07	26.1056
TCGA-XF-AAML-01A-11R-A42T-07	20.9858
TCGA-K4-A54R-11A-11R-A26T-07	17.793
TCGA-ZF-AA58-01A-12R-A42T-07	36.149
TCGA-G2-AA3B-01A-11R-A39I-07	14.2129
TCGA-K4-A54R-01A-11R-A26T-07	34.897
TCGA-DK-A1AA-01A-11R-A13Y-07	18.1433
TCGA-CU-A5W6-01A-11R-A28M-07	11.7753
TCGA-DK-AA6R-01A-11R-A42T-07	28.0418
TCGA-BT-A3PH-01A-11R-A220-07	17.0748
TCGA-DK-A3IQ-01A-31R-A32Y-07	46.7689
TCGA-E7-A4XJ-01A-11R-A26T-07	12.349
TCGA-XF-A9T6-01A-11R-A42T-07	28.7754
TCGA-ZF-AA5H-01A-11R-A39I-07	52.2248
TCGA-BT-A20Q-11A-11R-A14Y-07	7.43913
TCGA-DK-A3WX-01A-22R-A22U-07	54.1087
TCGA-GD-A2C5-11A-11R-A180-07	13.2899
TCGA-YF-AA3L-01A-11R-A38B-07	9.6472
TCGA-BT-A2LA-01A-11R-A18C-07	40.3412
TCGA-4Z-AA87-01A-11R-A39I-07	18.6046
TCGA-BT-A2LB-01A-11R-A18C-07	24.6523
TCGA-XF-A8HB-01A-11R-A36F-07	22.8423
TCGA-DK-A2I6-01A-12R-A18C-07	43.5474
TCGA-ZF-AA4X-01A-11R-A38B-07	14.921
TCGA-BT-A20P-01A-11R-A14Y-07	23.9867
TCGA-CF-A3MF-01A-12R-A21D-07	2.91753
TCGA-CF-A47T-01A-11R-A23W-07	9.15659
TCGA-YC-A8S6-01A-31R-A38B-07	19.321
TCGA-DK-A3IS-01A-21R-A21D-07	13.4605
TCGA-XF-A9SJ-01A-11R-A39I-07	27.0275
TCGA-DK-AA6T-01A-11R-A39I-07	58.4424
TCGA-E7-A5KE-01A-11R-A28M-07	19.9479
TCGA-ZF-AA4V-01A-11R-A38B-07	31.797
TCGA-ZF-AA53-01A-11R-A39I-07	56.2672
TCGA-ZF-A9RM-01A-11R-A38B-07	27.0143
TCGA-BL-A13I-01A-11R-A13Y-07	47.4979
TCGA-CU-A72E-01A-12R-A33J-07	31.6406
TCGA-FD-A62O-01A-11R-A30C-07	16.3282
TCGA-BL-A3JM-01A-12R-A21D-07	18.0313
TCGA-FJ-A3ZF-01A-11R-A23N-07	43.4859
TCGA-CU-A0YO-01A-11R-A10U-07	15.3911
TCGA-CF-A5UA-01A-11R-A28M-07	9.92715
TCGA-K4-AAQO-01A-11R-A38B-07	7.81199
TCGA-4Z-AA7S-01A-11R-A39I-07	22.612
TCGA-CF-A3MH-01A-11R-A20F-07	20.4622
TCGA-DK-A6B2-01A-11R-A30C-07	28.4562
TCGA-4Z-AA86-01A-11R-A39I-07	44.0536
TCGA-BL-A0C8-01B-04R-A277-07	5.66951
TCGA-5N-A9KI-01A-31R-A42T-07	40.6047
TCGA-GU-AATO-01A-11R-A39I-07	12.474
TCGA-CF-A9FH-01A-11R-A38B-07	12.7698
TCGA-FD-A6TG-01A-11R-A32O-07	33.5837
TCGA-4Z-AA7O-01A-31R-A39I-07	13.892
TCGA-GV-A3QI-01A-11R-A220-07	13.1162
TCGA-DK-A6AV-01A-12R-A30C-07	19.643
TCGA-DK-A1A3-01A-11R-A13Y-07	28.8617
TCGA-GD-A6C6-01A-21R-A31N-07	8.57746
TCGA-GC-A3RD-01A-12R-A22U-07	28.7627
TCGA-BT-A20R-01A-12R-A16R-07	29.8405
TCGA-CF-A8HX-01A-11R-A36F-07	11.6979
TCGA-PQ-A6FI-01A-11R-A31N-07	15.4389
TCGA-FJ-A3Z7-01A-12R-A23N-07	6.83742
TCGA-FD-A3SP-01A-31R-A22U-07	58.2634
TCGA-CF-A1HS-01A-11R-A13Y-07	50.1985
TCGA-DK-AA71-01A-31R-A39I-07	19.8535
TCGA-KQ-A41O-01A-12R-A352-07	8.51018
TCGA-BL-A13I-01A-11R-A277-07	51.4195
TCGA-E7-A677-01A-11R-A30C-07	41.2775
TCGA-DK-A1A5-01A-11R-A13Y-07	29.0558
TCGA-ZF-A9R7-01A-11R-A38B-07	16.2501
TCGA-FD-A3SO-01A-11R-A22U-07	38.8949
TCGA-E7-A97P-01A-11R-A38B-07	32.4084
TCGA-GU-A767-01A-11R-A32O-07	18.1328
TCGA-4Z-AA81-01A-11R-A39I-07	38.7995
TCGA-2F-A9KQ-01A-11R-A38B-07	12.5359
TCGA-SY-A9G0-01A-12R-A38B-07	25.6011
TCGA-GV-A40G-01A-11R-A23N-07	47.2919
TCGA-XF-A9SL-01A-11R-A39I-07	17.5501
TCGA-XF-AAN2-01A-11R-A42T-07	30.5088
TCGA-FD-A6TD-01A-51R-A33J-07	30.3467
TCGA-G2-AA3F-01A-12R-A42T-07	31.0019
TCGA-FJ-A871-01A-11R-A352-07	43.1616
TCGA-ZF-A9RN-01A-11R-A42T-07	33.1716
TCGA-GC-A3RB-01A-12R-A220-07	55.6952
TCGA-UY-A9PF-01A-11R-A38B-07	10.4613
TCGA-YC-A89H-01A-11R-A36F-07	17.612
TCGA-XF-AAMQ-01A-11R-A42T-07	27.6227
TCGA-CF-A1HR-01A-11R-A13Y-07	19.4829
TCGA-E7-A3X6-01A-12R-A22U-07	30.8828
TCGA-E7-A97Q-01A-11R-A38B-07	21.5577
TCGA-E7-A7DV-01A-11R-A33J-07	51.6951
TCGA-HQ-A2OF-01A-11R-A26T-07	21.0815
TCGA-XF-AAN1-01A-31R-A42T-07	20.2541
TCGA-DK-AA6P-01A-11R-A39I-07	29.2664
TCGA-CF-A47Y-01A-11R-A23W-07	10.7184
TCGA-CF-A3MI-01A-11R-A20F-07	10.9914
TCGA-G2-A2EL-01A-12R-A18C-07	12.4887
TCGA-XF-AAMZ-01A-11R-A42T-07	9.57862
TCGA-DK-AA6L-01A-11R-A39I-07	35.4797
TCGA-XF-A9T4-01A-11R-A39I-07	47.5484
TCGA-K4-A6MB-01A-11R-A31N-07	29.6637
TCGA-UY-A8OB-01A-12R-A42T-07	31.3762
TCGA-ZF-A9R5-01A-12R-A42T-07	17.1686
TCGA-CU-A3KJ-01A-11R-A21D-07	31.3758
TCGA-DK-AA6S-01A-21R-A39I-07	32.8636
TCGA-K4-A3WV-11A-21R-A22U-07	11.2282
TCGA-E7-A85H-01A-11R-A352-07	27.8527
TCGA-G2-AA3C-01A-21R-A39I-07	33.5934
TCGA-E7-A8O8-01A-11R-A36F-07	9.61029
TCGA-XF-A9SM-01A-11R-A42T-07	35.9161
TCGA-DK-A3IN-01A-11R-A20F-07	59.6033
TCGA-CF-A47W-01A-11R-A23W-07	11.9717
TCGA-GC-A3I6-01A-11R-A20F-07	25.7695
TCGA-FD-A6TA-01A-12R-A33J-07	22.2968
TCGA-BT-A20U-11A-11R-A14Y-07	16.2494
TCGA-GD-A3OP-01A-21R-A220-07	18.3384
TCGA-KQ-A41P-01A-12R-A33J-07	17.755
TCGA-UY-A9PH-01A-11R-A38B-07	17.6099
TCGA-FD-A5BY-01A-31R-A28M-07	28.0228
TCGA-K4-A3WU-01B-11R-A23N-07	17.2904
TCGA-FD-A3SJ-01A-12R-A22U-07	29.988
TCGA-HQ-A5NE-01A-12R-A28M-07	37.6315
TCGA-XF-AAMT-01A-11R-A42T-07	28.7022
TCGA-XF-A9SU-01A-31R-A39I-07	18.955
TCGA-CF-A47S-01A-11R-A23W-07	13.7091
TCGA-FD-A6TK-01A-42R-A33J-07	48.8803
TCGA-E7-A5KF-01A-11R-A28M-07	23.3952
TCGA-UY-A78L-01A-12R-A33J-07	41.7705
TCGA-S5-A6DX-01A-11R-A31N-07	10.7446
TCGA-XF-A8HI-01A-11R-A38B-07	19.4508
TCGA-XF-A9T5-01A-11R-A42T-07	56.1668
TCGA-XF-A9SX-01A-21R-A39I-07	34.9252
TCGA-G2-A2EK-01A-22R-A18C-07	10.4851
TCGA-DK-A6AW-01A-11R-A30C-07	11.5447
TCGA-GC-A3BM-01A-11R-A22U-07	27.2619
TCGA-GV-A6ZA-01A-12R-A33J-07	30.8665
TCGA-G2-A2EJ-01A-11R-A180-07	27.9235
TCGA-FD-A43N-01A-11R-A23W-07	22.1954
TCGA-GV-A3QH-01A-11R-A220-07	30.112
TCGA-BT-A0YX-01A-11R-A10U-07	28.9838
TCGA-FT-A3EE-01A-11R-A206-07	33.8143
TCGA-ZF-A9RL-01A-11R-A38B-07	18.688
TCGA-ZF-A9R9-01A-11R-A38B-07	12.5042
TCGA-FD-A5BX-01A-11R-A26T-07	45.4732
TCGA-BL-A13J-01A-11R-A10U-07	19.9361
TCGA-BT-A20N-11A-11R-A14Y-07	7.54697
TCGA-FT-A61P-01A-11R-A30C-07	50.8515
TCGA-DK-AA77-01A-11R-A39I-07	29.8008
TCGA-ZF-AA5N-01A-11R-A42T-07	21.2187
TCGA-DK-AA6U-01A-11R-A39I-07	26.767
TCGA-BT-A20O-01A-21R-A14Y-07	50.8953
TCGA-GD-A3OS-01A-12R-A220-07	77.1629
TCGA-XF-A9SZ-01A-11R-A39I-07	25.6573
TCGA-4Z-AA82-01A-11R-A39I-07	53.9097
TCGA-GD-A3OP-11A-11R-A220-07	15.1495
TCGA-DK-AA76-01A-11R-A39I-07	17.378
TCGA-DK-A3IL-01A-11R-A20F-07	16.4662
TCGA-E7-A678-01A-11R-A30C-07	12.7116
TCGA-ZF-A9R1-01A-11R-A39I-07	20.3088
TCGA-XF-A9SH-01A-11R-A39I-07	10.3099
TCGA-FD-A5BU-01A-31R-A26T-07	38.0001
TCGA-C4-A0F7-01A-11R-A084-07	18.4433
TCGA-C4-A0F0-01A-12R-A10U-07	6.14552
TCGA-FD-A3N5-01A-11R-A21D-07	31.5162
TCGA-FD-A62P-01A-32R-A30C-07	38.359
TCGA-CF-A47V-01A-11R-A23W-07	14.4497
TCGA-XF-A9SI-01A-11R-A39I-07	38.0176
TCGA-GU-A42Q-01A-11R-A23W-07	33.5965
TCGA-BT-A42F-01A-11R-A23W-07	35.9583
TCGA-FD-A3B5-01A-11R-A20F-07	48.2789
TCGA-BT-A20W-11A-11R-A14Y-07	32.0645
TCGA-KQ-A41Q-01A-11R-A33J-07	7.34052
TCGA-DK-A1AF-01A-11R-A13Y-07	34.3319
TCGA-LT-A5Z6-01A-11R-A28M-07	12.3904
TCGA-GC-A4ZW-01A-11R-A26T-07	47.6111
TCGA-K4-A4AB-01B-12R-A28M-07	28.6894
TCGA-DK-AA74-01A-11R-A39I-07	31.6692
TCGA-G2-A2EO-01A-11R-A180-07	15.9646
TCGA-DK-A1AG-01A-11R-A13Y-07	37.0498
TCGA-GV-A3JZ-01A-11R-A21D-07	32.0294
TCGA-XF-A9SV-01A-21R-A42T-07	11.6195
TCGA-UY-A78K-01A-11R-A33J-07	23.2342
TCGA-FD-A6TH-01A-11R-A32O-07	56.5901
TCGA-DK-AA6W-01A-12R-A39I-07	31.1221
TCGA-CF-A3MG-01A-11R-A20F-07	24.1106
TCGA-GD-A3OQ-11A-21R-A220-07	15.4124
TCGA-DK-A3X1-01A-12R-A22U-07	14.4012
TCGA-DK-A1A6-01A-11R-A13Y-07	22.7572
TCGA-XF-AAMG-01A-11R-A42T-07	38.7796
TCGA-E7-A541-01A-11R-A26T-07	27.606
TCGA-K4-A5RI-11A-11R-A28M-07	23.4225
TCGA-XF-A8HE-01A-11R-A36F-07	43.8866
TCGA-BL-A13J-11A-13R-A10U-07	6.70662
TCGA-DK-AA6Q-01A-11R-A39I-07	79.4657
TCGA-UY-A78N-01A-12R-A33J-07	12.0399
TCGA-DK-AA75-01A-11R-A39I-07	28.3735
TCGA-ZF-AA5P-01A-11R-A39I-07	15.0723
TCGA-GC-A3WC-01A-31R-A22U-07	27.9245
TCGA-K4-A4AC-01A-21R-A26T-07	48.3854
TCGA-FD-A3SL-01A-21R-A22U-07	19.0579
TCGA-K4-A5RH-01A-11R-A30C-07	51.1614
TCGA-FD-A5C1-01A-11R-A28M-07	41.4237
TCGA-BL-A13J-01A-11R-A277-07	10.2109
TCGA-XF-AAN7-01A-11R-A42T-07	24.8228
TCGA-2F-A9KO-01A-11R-A38B-07	14.5259
TCGA-DK-A3IM-01A-11R-A20F-07	18.0405
TCGA-FD-A3SS-01A-12R-A22U-07	30.8412
TCGA-UY-A9PB-01A-11R-A38B-07	43.8938
TCGA-FD-A6TI-01A-11R-A32O-07	13.8298
TCGA-XF-AAMJ-01A-11R-A42T-07	35.0861
TCGA-GU-A763-01A-11R-A32O-07	10.377
TCGA-G2-A2EC-01A-11R-A180-07	21.7159
TCGA-FD-A3B7-01A-31R-A20F-07	26.6509
TCGA-FD-A5C0-01A-11R-A28M-07	31.2242
TCGA-FD-A5BS-01A-21R-A26T-07	25.6774
TCGA-CU-A0YN-01A-21R-A10U-07	29.6955
TCGA-FD-A5BZ-01A-11R-A28M-07	30.3151
TCGA-UY-A9PE-01A-11R-A38B-07	29.3313
TCGA-GV-A40E-01A-12R-A23N-07	49.9499
TCGA-BT-A2LD-01A-12R-A20F-07	65.8486
TCGA-UY-A9PD-01A-11R-A38B-07	17.669
TCGA-ZF-A9RF-01A-11R-A38B-07	25.293
TCGA-KQ-A41N-01A-11R-A33J-07	13.2791
TCGA-GD-A3OQ-01A-32R-A220-07	50.405
TCGA-BT-A20U-01A-11R-A14Y-07	31.0335
TCGA-XF-A9SW-01A-11R-A42T-07	13.8185
TCGA-FD-A3B3-01A-12R-A206-07	32.8905
TCGA-ZF-A9RC-01A-11R-A38B-07	44.1997
TCGA-E7-A6MD-01A-41R-A352-07	26.0832
TCGA-E5-A4TZ-01A-11R-A31N-07	30.3878
TCGA-ZF-A9R4-01A-11R-A38B-07	22.5888
TCGA-ZF-A9RE-01A-11R-A38B-07	28.2316
TCGA-BT-A20W-01A-21R-A14Y-07	27.7362
TCGA-DK-A1A7-01A-11R-A13Y-07	6.65124
TCGA-FD-A3SR-01A-11R-A22U-07	30.0991
TCGA-GU-AATP-01A-11R-A39I-07	37.9047
TCGA-DK-AA6X-01A-12R-A42T-07	20.9954
TCGA-XF-A9T3-01A-11R-A42T-07	30.1277
TCGA-PQ-A6FN-01A-11R-A31N-07	25.3246
TCGA-E7-A519-01A-11R-A26T-07	10.9001
TCGA-DK-A3IU-01A-11R-A20F-07	43.6295
TCGA-FD-A3SM-01A-11R-A22U-07	31.718
TCGA-BL-A5ZZ-01A-31R-A30C-07	49.9137
TCGA-FD-A62N-01A-11R-A30C-07	37.446
TCGA-BT-A20J-01A-11R-A14Y-07	28.3128
TCGA-K4-A3WV-01A-11R-A22U-07	48.3175
TCGA-GU-AATQ-01A-11R-A39I-07	25.3203
TCGA-CU-A0YN-11A-11R-A10U-07	11.2291
TCGA-G2-A3VY-01A-11R-A22U-07	41.0919
TCGA-XF-AAN8-01A-11R-A42T-07	26.9993
TCGA-CU-A3QU-01A-11R-A22U-07	21.3324
TCGA-BT-A20R-11A-11R-A16R-07	5.49064
TCGA-XF-A9T0-01A-11R-A39I-07	28.5354
TCGA-YF-AA3M-01A-11R-A42T-07	16.3876
TCGA-4Z-AA7Y-01A-11R-A39I-07	22.9018
TCGA-BT-A2LB-11A-11R-A18C-07	15.6447
TCGA-E7-A6ME-01A-22R-A32O-07	14.2249
TCGA-XF-AAN5-01A-11R-A42T-07	29.6048
TCGA-FD-A3SN-01A-12R-A22U-07	44.9999
TCGA-ZF-A9R2-01A-11R-A39I-07	22.0652
TCGA-ZF-AA4T-01A-11R-A38B-07	34.3946
TCGA-E7-A4IJ-01A-31R-A26T-07	63.9626
TCGA-FD-A6TE-01A-12R-A33J-07	12.8932
TCGA-H4-A2HO-01A-11R-A180-07	4.76702
TCGA-FD-A6TB-01A-12R-A33J-07	28.5525
TCGA-XF-AAN3-01A-11R-A42T-07	40.7757
TCGA-XF-AAMH-01A-11R-A42T-07	14.216
TCGA-FD-A3B8-01A-31R-A20F-07	38.6129
TCGA-XF-A9SY-01A-21R-A42T-07	68.7942
TCGA-CF-A9FF-01A-11R-A38B-07	8.48688
TCGA-XF-A9ST-01A-11R-A42T-07	17.8779
TCGA-DK-A6B5-01A-11R-A31N-07	40.0532
TCGA-GC-A3RC-01A-11R-A22U-07	38.7672
TCGA-GV-A3QK-01B-11R-A23N-07	9.19538
TCGA-GU-A764-01A-11R-A352-07	47.383
TCGA-GU-A42R-01A-11R-A23N-07	16.5137
TCGA-DK-A6B6-01A-11R-A30C-07	14.8391
TCGA-R3-A69X-01A-22R-A30C-07	40.895
TCGA-5N-A9KM-01A-11R-A42T-07	12.3681
TCGA-GC-A3BM-11A-11R-A22U-07	12.5212
TCGA-4Z-AA7M-01A-11R-A39I-07	23.485
TCGA-ZF-AA56-01A-31R-A39I-07	25.1917
TCGA-CU-A0YR-11A-13R-A10U-07	11.1737
TCGA-XF-A8HH-01A-11R-A38B-07	13.6617
TCGA-C4-A0EZ-01A-21R-A24X-07	24.7077
TCGA-UY-A8OD-01A-11R-A36F-07	18.7424
TCGA-2F-A9KT-01A-11R-A38B-07	51.7165
TCGA-BT-A20Q-01A-11R-A14Y-07	21.1354
TCGA-CU-A0YR-01A-12R-A10U-07	21.5063
TCGA-SY-A9G5-01A-11R-A38B-07	40.1688
TCGA-4Z-AA84-01A-11R-A39I-07	34.0177
TCGA-4Z-AA7Q-01A-11R-A39I-07	30.5632
TCGA-FD-A5BT-01A-11R-A26T-07	18.1652
TCGA-CF-A27C-01A-11R-A16R-07	14.3668
TCGA-E7-A6MF-01A-12R-A32O-07	18.7121
TCGA-DK-A3WW-01A-22R-A23N-07	17.9282
TCGA-XF-AAMY-01A-11R-A42T-07	26.9654
TCGA-K4-A3WS-01A-11R-A22U-07	25.3963
TCGA-UY-A9PA-01A-11R-A38B-07	21.386
TCGA-BT-A2LA-11A-11R-A18C-07	10.0442
TCGA-2F-A9KR-01A-11R-A38B-07	24.6403
TCGA-E5-A4U1-01A-11R-A31N-07	10.0089
TCGA-E7-A3Y1-01A-11R-A22U-07	12.9712
TCGA-FD-A6TC-01A-21R-A33J-07	22.9454
TCGA-FD-A5BV-01A-11R-A26T-07	19.657
TCGA-DK-A2I4-01A-11R-A21D-07	45.2854
TCGA-UY-A78M-01A-21R-A352-07	24.5809
TCGA-4Z-AA7R-01A-11R-A39I-07	27.9188
TCGA-FD-A3B4-01A-12R-A206-07	48.3802
TCGA-DK-A1AB-01A-11R-A13Y-07	50.6985
TCGA-ZF-AA4N-01A-11R-A38B-07	26.024
TCGA-BT-A20X-01A-11R-A16R-07	26.8609
TCGA-GV-A3JW-01A-11R-A20F-07	15.3133
TCGA-UY-A78P-01A-12R-A36F-07	27.855
TCGA-BL-A0C8-01A-11R-A10U-07	9.10372
TCGA-BT-A42C-01A-11R-A23N-07	29.7887
TCGA-G2-A3IB-01A-11R-A20F-07	37.59
TCGA-2F-A9KP-01A-11R-A38B-07	25.2566
TCGA-DK-A3IT-01A-31R-A20F-07	24.1082
TCGA-FD-A43P-01A-31R-A23W-07	41.0271
TCGA-DK-A3IV-01A-22R-A21D-07	15.4011
TCGA-2F-A9KW-01A-11R-A38B-07	22.8611
TCGA-GU-A762-01A-11R-A33J-07	31.0284
TCGA-XF-AAME-01A-12R-A42T-07	27.0428
TCGA-XF-AAN0-01A-11R-A42T-07	13.5
TCGA-DK-A6B1-01A-12R-A30C-07	7.96458
TCGA-CF-A5U8-01A-11R-A28M-07	15.6789
TCGA-GC-A3WC-11A-11R-A22U-07	11.1848
TCGA-XF-AAMW-01A-11R-A42T-07	39.6478
TCGA-BT-A3PJ-01A-21R-A220-07	32.5886
TCGA-YC-A9TC-01A-22R-A39I-07	36.4737
TCGA-GV-A3QG-01A-11R-A220-07	36.8497
TCGA-K4-A6FZ-01A-11R-A31N-07	23.594
TCGA-KQ-A41R-01A-21R-A352-07	13.3897
TCGA-DK-AA6M-01A-11R-A39I-07	34.9733
TCGA-ZF-AA52-01A-12R-A39I-07	22.3886
TCGA-K4-A5RJ-01A-11R-A28M-07	28.0004
TCGA-HQ-A5ND-01A-11R-A26T-07	36.6185
TCGA-BT-A3PK-01A-21R-A220-07	44.7132
TCGA-FD-A3N6-01A-11R-A21D-07	16.5453
TCGA-CF-A47X-01A-31R-A23W-07	12.2365
TCGA-ZF-AA51-01A-21R-A39I-07	28.5963
TCGA-UY-A78O-01A-12R-A33J-07	10.3402
TCGA-GC-A3OO-01A-11R-A22U-07	17.2429
TCGA-FD-A43Y-01A-21R-A26T-07	38.6471
TCGA-S5-AA26-01A-11R-A38B-07	8.2575
TCGA-BT-A42E-01A-11R-A23W-07	38.8054
TCGA-FD-A43X-01A-11R-A23W-07	23.2685
TCGA-ZF-AA4R-01A-11R-A38B-07	38.5274
TCGA-BT-A20T-01A-11R-A14Y-07	18.2489
TCGA-E7-A7DU-01A-11R-A32O-07	16.7253
TCGA-DK-A3WY-01A-11R-A22U-07	50.566
TCGA-G2-A2EF-01A-12R-A18C-07	25.6923
TCGA-C4-A0F6-01A-11R-A10U-07	28.8096
TCGA-CF-A7I0-01A-22R-A352-07	14.945
TCGA-FD-A3B6-01A-21R-A20F-07	48.9474
TCGA-GC-A3YS-01A-11R-A23N-07	50.6414
TCGA-XF-A9T2-01A-11R-A42T-07	26.9963
TCGA-GC-A6I3-01A-11R-A31N-07	28.155
TCGA-4Z-AA80-01A-11R-A39I-07	30.4967
TCGA-G2-A3IE-01A-11R-A20F-07	20.1959
TCGA-ZF-A9R0-01A-11R-A38B-07	6.77021
TCGA-FD-A43S-01A-21R-A23W-07	17.3591
TCGA-XF-A8HG-01A-11R-A36F-07	9.14775
TCGA-K4-A83P-01A-11R-A352-07	36.235
TCGA-GD-A2C5-01A-12R-A180-07	18.8011
TCGA-XF-AAMX-01A-11R-A42T-07	25.3922
TCGA-DK-A1AE-01A-11R-A13Y-07	24.8906
TCGA-FJ-A3ZE-01A-11R-A23N-07	5.86346
TCGA-DK-A2I1-01A-11R-A180-07	20.1678
TCGA-DK-A6B0-01A-11R-A31N-07	18.7859
TCGA-FD-A5BR-01A-11R-A26T-07	16.5764
TCGA-E7-A7PW-01A-11R-A352-07	17.762
TCGA-LT-A8JT-01A-11R-A36F-07	16.3825
TCGA-FJ-A3Z9-01A-11R-A26T-07	11.6825
TCGA-DK-A1AC-01A-11R-A13Y-07	18.4062
TCGA-GC-A6I3-11A-11R-A31N-07	18.0272
TCGA-C4-A0F1-01A-11R-A034-07	10.7456
TCGA-G2-A2ES-01A-11R-A180-07	21.8901
TCGA-XF-AAN4-01A-11R-A42T-07	17.257
TCGA-4Z-AA83-01A-11R-A39I-07	15.4602
TCGA-BT-A20V-01A-11R-A14Y-07	26.9123
TCGA-XF-A8HD-01A-11R-A36F-07	35.4977
TCGA-GV-A3JX-01A-11R-A20F-07	39.2491
TCGA-H4-A2HQ-01A-11R-A180-07	32.0698
TCGA-XF-A9SP-01A-11R-A39I-07	31.1801
TCGA-DK-A3IK-01A-32R-A21D-07	9.34033
TCGA-4Z-AA7N-01A-11R-A39I-07	28.3333
TCGA-HQ-A2OE-01A-11R-A206-07	30.0634
TCGA-UY-A8OC-01A-11R-A36F-07	32.3022
TCGA-GV-A3JV-01A-11R-A220-07	18.1865
TCGA-XF-A9T8-01A-11R-A39I-07	28.5993
TCGA-KQ-A41S-01A-12R-A33J-07	27.9176
TCGA-CU-A3YL-01A-11R-A22U-07	25.6623
TCGA-E7-A7XN-01A-11R-A352-07	34.2783
TCGA-DK-A2HX-01A-12R-A18C-07	30.8767
TCGA-CF-A8HY-01A-11R-A36F-07	7.54727
TCGA-4Z-AA7W-01A-11R-A39I-07	34.5263
TCGA-FD-A43U-01A-11R-A23W-07	16.7673
TCGA-BL-A0C8-01A-11R-A277-07	4.70954
TCGA-BT-A0S7-01A-11R-A10U-07	7.56748
TCGA-ZF-A9R3-01A-11R-A38B-07	22.2302
TCGA-4Z-AA89-01A-11R-A39I-07	17.0446
TCGA-GU-A42P-01A-11R-A23W-07	19.8113
TCGA-FD-A3NA-01A-11R-A21D-07	25.0101
TCGA-BT-A20N-01A-11R-A14Y-07	33.8945
TCGA-XF-A8HC-01A-11R-A36F-07	14.4394
TCGA-ZF-AA4W-01A-12R-A38B-07	16.7874
TCGA-LC-A66R-01A-41R-A30C-07	15.5969
TCGA-E7-A8O7-01A-11R-A36F-07	33.2027
TCGA-CF-A9FL-01A-11R-A38B-07	10.7628
TCGA-CF-A9FM-01A-11R-A38B-07	23.561
TCGA-ZF-A9RD-01A-11R-A42T-07	26.1158
TCGA-G2-AA3D-01A-11R-A39I-07	17.3741
TCGA-DK-A2I2-01A-11R-A180-07	28.1029
TCGA-FD-A62S-01A-11R-A30C-07	65.2491
TCGA-MV-A51V-01A-11R-A26T-07	21.3492
TCGA-E5-A2PC-01A-11R-A206-07	44.0896
TCGA-DK-A3X2-01A-11R-A22U-07	29.5392
TCGA-GD-A76B-01A-11R-A32O-07	12.6855
TCGA-GC-A6I1-01A-12R-A31N-07	27.6215
TCGA-BL-A13J-01B-04R-A277-07	15.1571
TCGA-XF-A9SK-01A-11R-A42T-07	38.6322
TCGA-DK-A1AD-01A-11R-A13Y-07	18.6893
TCGA-K4-A5RI-01A-11R-A28M-07	46.3846
TCGA-FD-A3SQ-01A-21R-A22U-07	36.2787
TCGA-GV-A3QF-01A-31R-A22U-07	27.1442

## Sheet: BRCA
	ENSG00000106683
TCGA-BH-A0B6-01A-11R-A19W-07	36.18
TCGA-BH-A208-11A-51R-A157-07	16.8709
TCGA-E9-A22B-01A-11R-A157-07	17.4819
TCGA-A2-A0EW-01A-21R-A115-07	32.3346
TCGA-AR-A1AY-01A-21R-A12P-07	47.3467
TCGA-A8-A09I-01A-22R-A034-07	23.0041
TCGA-D8-A1JN-01A-11R-A13Q-07	11.231
TCGA-B6-A0RE-01A-11R-A056-07	55.529
TCGA-E2-A1LS-11A-32R-A157-07	3.35829
TCGA-EW-A1J5-01A-11R-A13Q-07	26.1067
TCGA-AC-A6IW-01A-12R-A33J-07	35.5148
TCGA-A2-A0YE-01A-11R-A109-07	49.6143
TCGA-BH-A0BS-11A-11R-A12P-07	18.401
TCGA-E9-A1RA-01A-11R-A14D-07	37.4681
TCGA-A7-A13G-01B-04R-A22O-07	14.9112
TCGA-LL-A7SZ-01A-32R-A352-07	14.4579
TCGA-B6-A0RO-01A-22R-A084-07	15.8891
TCGA-AN-A0XN-01A-21R-A109-07	34.5685
TCGA-D8-A1JD-01A-11R-A13Q-07	35.2496
TCGA-BH-A0HA-11A-31R-A12P-07	20.045
TCGA-A2-A0YI-01A-31R-A10J-07	31.0342
TCGA-BH-A0HO-01A-11R-A034-07	23.4265
TCGA-EW-A1OY-01A-11R-A144-07	25.0745
TCGA-AQ-A04J-01A-02R-A034-07	23.6996
TCGA-E2-A107-01A-11R-A10J-07	25.6105
TCGA-AC-A6IV-01A-12R-A33J-07	30.4096
TCGA-AR-A24P-01A-11R-A169-07	28.9257
TCGA-A2-A0ST-01A-12R-A084-07	30.0331
TCGA-C8-A12O-01A-11R-A115-07	32.5981
TCGA-BH-A0EE-01A-11R-A034-07	16.9875
TCGA-A2-A0CX-01A-21R-A00Z-07	24.7983
TCGA-E2-A153-01A-12R-A12D-07	30.7985
TCGA-BH-A0B1-01A-12R-A056-07	21.4107
TCGA-AR-A24T-01A-11R-A169-07	39.5984
TCGA-BH-A1ET-11B-23R-A137-07	13.8093
TCGA-AR-A1AR-01A-31R-A137-07	37.3299
TCGA-AO-A03M-01B-11R-A10J-07	66.6377
TCGA-AO-A03N-01B-11R-A10J-07	10.7177
TCGA-A8-A08C-01A-11R-A00Z-07	34.3419
TCGA-A8-A09G-01A-21R-A00Z-07	21.8953
TCGA-A8-A09Q-01A-11R-A00Z-07	22.3894
TCGA-EW-A1PH-01A-11R-A14M-07	37.964
TCGA-BH-A1FG-11B-12R-A13Q-07	2.96896
TCGA-AQ-A7U7-01A-22R-A352-07	40.5205
TCGA-C8-A27A-01A-11R-A169-07	21.1647
TCGA-AO-A0JL-01A-11R-A056-07	26.7364
TCGA-A2-A0YD-01A-11R-A109-07	39.6816
TCGA-E9-A1RB-01A-11R-A157-07	34.1407
TCGA-C8-A131-01A-11R-A115-07	40.3083
TCGA-E2-A15C-01A-31R-A12D-07	18.6869
TCGA-D8-A27M-01A-11R-A16F-07	66.1077
TCGA-C8-A278-01A-11R-A169-07	31.8262
TCGA-A2-A0EU-01A-22R-A056-07	20.5428
TCGA-B6-A0RQ-01A-11R-A115-07	24.588
TCGA-BH-A18J-01A-11R-A12D-07	41.7383
TCGA-C8-A135-01A-11R-A115-07	52.4917
TCGA-A8-A07B-01A-11R-A00Z-07	18.3997
TCGA-B6-A0X5-01A-21R-A109-07	16.7635
TCGA-AR-A24X-01A-11R-A169-07	25.7991
TCGA-S3-AA10-01A-21R-A41B-07	27.4673
TCGA-A2-A0CM-01A-31R-A034-07	38.7596
TCGA-GM-A3XN-01A-12R-A22U-07	37.6892
TCGA-LL-A6FP-01A-11R-A31O-07	16.569
TCGA-AC-A2FG-01A-11R-A17B-07	18.9432
TCGA-AO-A124-01A-11R-A10J-07	29.7408
TCGA-B6-A0RH-01A-21R-A115-07	33.4496
TCGA-E2-A15J-01A-11R-A12P-07	21.0123
TCGA-EW-A2FW-01A-11R-A17B-07	18.6908
TCGA-C8-A12U-01A-11R-A115-07	27.7071
TCGA-AR-A1AJ-01A-21R-A12P-07	57.7686
TCGA-E2-A15D-01A-11R-A115-07	29.3938
TCGA-AC-A2FF-11A-13R-A17B-07	29.3566
TCGA-AN-A0AR-01A-11R-A00Z-07	48.1404
TCGA-AO-A03U-01B-21R-A10J-07	38.807
TCGA-EW-A1J6-01A-11R-A13Q-07	8.79773
TCGA-C8-A273-01A-11R-A16F-07	48.3459
TCGA-BH-A0E0-01A-11R-A056-07	25.2872
TCGA-BH-A18P-11A-43R-A12D-07	7.01385
TCGA-S3-AA12-01A-11R-A41B-07	19.3718
TCGA-BH-A0BZ-01A-31R-A12P-07	35.6369
TCGA-BH-A0E2-01A-11R-A056-07	33.1025
TCGA-A2-A0ER-01A-21R-A034-07	19.6779
TCGA-AR-A0U3-01A-11R-A109-07	25.1007
TCGA-BH-A0DL-11A-13R-A115-07	18.3794
TCGA-A8-A090-01A-11R-A00Z-07	28.1975
TCGA-A2-A0YT-01A-11R-A109-07	17.72
TCGA-OL-A66I-01A-21R-A29R-07	28.5257
TCGA-E9-A1RI-11A-41R-A169-07	4.79311
TCGA-A2-A04Q-01A-21R-A034-07	41.4538
TCGA-E2-A15K-11A-13R-A12P-07	14.2335
TCGA-AR-A1AM-01A-41R-A22K-07	31.5469
TCGA-E2-A10A-01A-21R-A115-07	27.162
TCGA-E9-A1NG-11A-52R-A14M-07	11.302
TCGA-BH-A0C0-01A-21R-A056-07	33.9609
TCGA-BH-A18M-11A-33R-A12D-07	18.9864
TCGA-BH-A0DT-01A-21R-A12D-07	35.144
TCGA-A7-A0DB-11A-33R-A089-07	13.9315
TCGA-A8-A09R-01A-11R-A00Z-07	34.264
TCGA-AR-A254-01A-21R-A169-07	19.0702
TCGA-E2-A1L7-01A-11R-A144-07	26.9477
TCGA-BH-A18R-11A-42R-A12D-07	12.2083
TCGA-BH-A1ET-01A-11R-A137-07	18.1535
TCGA-LL-A442-01A-11R-A24H-07	19.1991
TCGA-A1-A0SG-01A-11R-A144-07	28.9613
TCGA-BH-A0BA-01A-11R-A056-07	17.5828
TCGA-A2-A4RW-01A-21R-A266-07	57.1011
TCGA-GM-A4E0-01A-12R-A266-07	17.4611
TCGA-E2-A153-11A-31R-A12D-07	22.8128
TCGA-A2-A0YF-01A-21R-A109-07	14.5978
TCGA-A7-A0CJ-01A-21R-A00Z-07	24.9722
TCGA-EW-A3U0-01A-11R-A22K-07	40.6715
TCGA-D8-A1JL-01A-11R-A13Q-07	41.5797
TCGA-AO-A1KT-01A-11R-A13Q-07	22.9096
TCGA-C8-A27B-01A-11R-A169-07	27.6651
TCGA-E2-A1LH-01A-11R-A14D-07	23.2253
TCGA-BH-A18M-01A-11R-A12D-07	29.7002
TCGA-C8-A12V-01A-11R-A115-07	47.9415
TCGA-AR-A0TV-01A-21R-A084-07	16.5859
TCGA-E2-A570-01A-11R-A29R-07	48.6871
TCGA-D8-A27H-01A-11R-A16F-07	51.2722
TCGA-AN-A0XR-01A-11R-A109-07	27.1822
TCGA-GM-A3XG-01A-31R-A24H-07	19.0373
TCGA-AR-A2LE-01A-11R-A180-07	14.3665
TCGA-A2-A1G4-01A-11R-A13Q-07	21.6462
TCGA-BH-A8G0-01A-11R-A352-07	32.5778
TCGA-AN-A04C-01A-21R-A034-07	20.3738
TCGA-HN-A2NL-01A-11R-A18M-07	14.6317
TCGA-A2-A3XX-01A-21R-A239-07	33.7182
TCGA-BH-A0BV-11A-31R-A089-07	25.794
TCGA-LL-A440-01A-11R-A24H-07	50.0502
TCGA-D8-A73U-01A-11R-A33J-07	35.6077
TCGA-OL-A5S0-01A-11R-A28M-07	21.9881
TCGA-B6-A0IH-01A-11R-A115-07	33.2646
TCGA-AR-A1AX-01A-11R-A12P-07	30.5674
TCGA-E9-A1RB-11A-33R-A157-07	10.5228
TCGA-PL-A8LX-01A-11R-A41B-07	21.04
TCGA-E2-A15I-01A-21R-A137-07	23.7225
TCGA-BH-A0EI-01A-11R-A115-07	40.1056
TCGA-BH-A0H9-11A-22R-A466-07	6.21857
TCGA-E9-A245-01A-22R-A16F-07	26.0639
TCGA-A2-A0CK-01A-11R-A22K-07	22.1526
TCGA-A1-A0SJ-01A-11R-A084-07	16.7149
TCGA-A8-A09X-01A-11R-A00Z-07	47.6057
TCGA-A2-A0D4-01A-11R-A00Z-07	13.0314
TCGA-E9-A2JS-01A-11R-A180-07	24.2766
TCGA-BH-A18K-01A-11R-A12D-07	31.3897
TCGA-E2-A572-01A-13R-A31O-07	10.1321
TCGA-AO-A125-01A-11R-A10J-07	23.3055
TCGA-OL-A66K-01A-11R-A29R-07	31.7862
TCGA-C8-A1HL-01A-11R-A137-07	17.7058
TCGA-A8-A081-01A-11R-A00Z-07	24.3093
TCGA-D8-A142-01A-11R-A115-07	53.8408
TCGA-A2-A0T5-01A-21R-A084-07	28.4431
TCGA-AR-A24N-01A-11R-A169-07	21.9614
TCGA-E9-A1N9-01A-11R-A14D-07	129.774
TCGA-A7-A26H-01A-11R-A169-07	25.0986
TCGA-LD-A9QF-01A-32R-A41B-07	48.4765
TCGA-AR-A1AO-01A-11R-A12P-07	60.3884
TCGA-E2-A1IG-01A-11R-A144-07	25.7005
TCGA-AO-A0J9-01A-11R-A034-07	18.5258
TCGA-B6-A0X7-01A-11R-A10J-07	23.9759
TCGA-E2-A109-01A-11R-A10J-07	24.351
TCGA-AO-A126-01A-11R-A10J-07	19.372
TCGA-C8-A12W-01A-11R-A115-07	29.3142
TCGA-AN-A03X-01A-21R-A00Z-07	32.8577
TCGA-AN-A0AT-01A-11R-A034-07	54.6222
TCGA-B6-A0RS-01A-11R-A084-07	27.5027
TCGA-BH-A0DT-11A-12R-A12D-07	18.0719
TCGA-E9-A229-01A-31R-A157-07	37.6453
TCGA-E2-A1L8-01A-11R-A13Q-07	15.0384
TCGA-E2-A1LB-01A-11R-A144-07	16.2743
TCGA-BH-A0DE-01A-11R-A115-07	24.44
TCGA-B6-A2IU-01A-32R-A18M-07	21.3239
TCGA-AN-A0FX-01A-11R-A034-07	20.8557
TCGA-A2-A04U-01A-11R-A115-07	37.0867
TCGA-AO-A129-01A-21R-A10J-07	30.3812
TCGA-C8-A12Q-01A-11R-A115-07	80.35
TCGA-A2-A0SW-01A-11R-A084-07	23.8519
TCGA-D8-A1XO-01A-11R-A14M-07	39.7389
TCGA-E2-A1IU-01A-11R-A14D-07	19.1952
TCGA-A8-A07J-01A-11R-A00Z-07	39.3441
TCGA-AR-A1AL-01A-21R-A12P-07	24.3406
TCGA-A2-A259-01A-11R-A16F-07	24.2706
TCGA-A8-A09B-01A-11R-A00Z-07	24.564
TCGA-D8-A27W-01A-11R-A16F-07	16.6517
TCGA-BH-A6R8-01A-21R-A33J-07	33.2615
TCGA-E2-A15M-11A-22R-A12D-07	11.2638
TCGA-AR-A1AU-01A-11R-A12P-07	29.9696
TCGA-A8-A091-01A-11R-A00Z-07	22.2661
TCGA-BH-A0W4-01A-11R-A109-07	33.5907
TCGA-WT-AB44-01A-11R-A41B-07	25.2325
TCGA-LL-A6FQ-01A-11R-A31O-07	15.559
TCGA-AO-A0J3-01A-11R-A034-07	27.7773
TCGA-D8-A1XK-01A-21R-A14M-07	24.431
TCGA-BH-A0B3-01A-11R-A056-07	41.1467
TCGA-BH-A0BD-01A-11R-A034-07	37.3959
TCGA-D8-A1XR-01A-11R-A14M-07	16.0556
TCGA-A8-A08L-01A-11R-A00Z-07	23.9915
TCGA-AQ-A0Y5-01A-11R-A14M-07	21.0815
TCGA-EW-A1P1-01A-31R-A14D-07	40.0238
TCGA-A7-A26G-01A-21R-A169-07	66.6796
TCGA-A8-A093-01A-11R-A00Z-07	29.2421
TCGA-AR-A0TR-01A-11R-A084-07	26.2482
TCGA-BH-A8FZ-01A-11R-A352-07	33.0805
TCGA-GM-A2DA-01A-11R-A18M-07	17.6826
TCGA-A7-A2KD-01A-31R-A21T-07	34.3316
TCGA-A8-A06R-01A-11R-A00Z-07	33.0337
TCGA-C8-A274-01A-11R-A16F-07	26.322
TCGA-AC-A2FM-11B-32R-A19W-07	18.2757
TCGA-E9-A54X-01A-11R-A266-07	24.3863
TCGA-AC-A5XU-01A-11R-A28M-07	31.8769
TCGA-BH-A0DP-01A-21R-A056-07	39.7165
TCGA-D8-A13Y-01A-11R-A115-07	16.59
TCGA-EW-A1IZ-01A-11R-A13Q-07	26.6992
TCGA-BH-A0HL-01A-11R-A10U-07	15.3134
TCGA-E2-A152-01A-11R-A12D-07	36.3443
TCGA-GM-A2DM-01A-11R-A180-07	19.5613
TCGA-E2-A15A-06A-11R-A12D-07	28.787
TCGA-BH-A1FN-01A-11R-A13Q-07	20.8682
TCGA-E9-A1RC-01A-11R-A157-07	21.1314
TCGA-BH-A0E6-01A-11R-A034-07	60.291
TCGA-BH-A0DQ-01A-11R-A084-07	28.9935
TCGA-PL-A8LZ-01A-31R-A36F-07	32.7129
TCGA-E9-A1N3-01A-12R-A157-07	15.7301
TCGA-BH-A2L8-01A-11R-A18M-07	34.6997
TCGA-A7-A5ZX-01A-12R-A29R-07	29.8257
TCGA-BH-A1ES-01A-11R-A137-07	19.1938
TCGA-PE-A5DE-01A-11R-A27Q-07	39.5805
TCGA-E2-A1LA-01A-11R-A144-07	22.2946
TCGA-AR-A2LN-01A-21R-A18M-07	27.9328
TCGA-C8-A26W-01A-11R-A16F-07	36.3021
TCGA-BH-A0DZ-11A-22R-A089-07	27.1357
TCGA-AR-A24Q-01A-12R-A169-07	27.7342
TCGA-A8-A099-01A-11R-A00Z-07	14.7687
TCGA-GM-A2DB-01A-31R-A18M-07	99.0462
TCGA-A2-A3XY-01A-11R-A239-07	40.7956
TCGA-OL-A5D7-01A-11R-A27Q-07	46.2653
TCGA-AR-A1AH-01A-11R-A12D-07	35.1296
TCGA-A2-A0EQ-01A-11R-A034-07	27.8113
TCGA-BH-A18I-01A-11R-A12D-07	32.5691
TCGA-E9-A227-01A-11R-A157-07	22.3337
TCGA-AQ-A54N-01A-11R-A266-07	31.7569
TCGA-BH-A0BQ-11A-33R-A115-07	17.7301
TCGA-D8-A27R-01A-11R-A16F-07	25.8449
TCGA-AO-A1KS-01A-11R-A13Q-07	10.0905
TCGA-A2-A0YK-01A-22R-A109-07	29.1215
TCGA-EW-A1J2-01A-21R-A13Q-07	31.2484
TCGA-D8-A143-01A-11R-A115-07	28.8263
TCGA-BH-A0HB-01A-11R-A056-07	20.0774
TCGA-B6-A0RU-01A-11R-A084-07	13.5714
TCGA-E9-A1R3-01A-31R-A14M-07	19.8221
TCGA-AC-A2FF-01A-11R-A17B-07	23.6542
TCGA-E2-A1IH-01A-11R-A13Q-07	21.6658
TCGA-C8-A8HQ-01A-11R-A36F-07	31.8879
TCGA-BH-A5J0-01A-11R-A27Q-07	23.8581
TCGA-E9-A244-01A-11R-A169-07	14.2109
TCGA-EW-A6SB-01A-12R-A32P-07	15.4211
TCGA-A7-A0DB-01A-11R-A277-07	9.39549
TCGA-D8-A1XC-01A-11R-A14D-07	13.3367
TCGA-BH-A0DH-11A-31R-A089-07	10.2711
TCGA-BH-A0HI-01A-11R-A084-07	27.3389
TCGA-AN-A0FY-01A-11R-A034-07	20.2597
TCGA-BH-A1EN-01A-11R-A13Q-07	28.4581
TCGA-BH-A1FJ-01A-11R-A13Q-07	21.0331
TCGA-A8-A08R-01A-11R-A034-07	30.1865
TCGA-AC-A2FK-01A-12R-A180-07	30.5297
TCGA-BH-A201-01A-11R-A14M-07	34.8827
TCGA-BH-A0HA-01A-11R-A12P-07	34.6264
TCGA-BH-A18P-01A-11R-A12D-07	29.331
TCGA-AC-A4ZE-01A-11R-A41B-07	16.9047
TCGA-BH-A0B7-11A-34R-A115-07	21.3943
TCGA-AR-A2LM-01A-11R-A180-07	34.9595
TCGA-D8-A1Y2-01A-11R-A157-07	30.8819
TCGA-3C-AALI-01A-11R-A41B-07	30.9533
TCGA-E9-A243-01A-21R-A169-07	16.3419
TCGA-OL-A5RV-01A-12R-A28M-07	34.8209
TCGA-C8-A1HE-01A-11R-A13Q-07	20.2665
TCGA-A1-A0SI-01A-11R-A144-07	62.3699
TCGA-AO-A03T-01A-21R-A034-07	12.449
TCGA-D8-A1Y0-01A-11R-A14M-07	31.91
TCGA-OL-A66N-01A-12R-A31O-07	24.0953
TCGA-BH-A18N-11A-43R-A12D-07	15.8623
TCGA-GM-A2D9-01A-11R-A18M-07	25.7486
TCGA-BH-A208-01A-11R-A157-07	37.5351
TCGA-BH-A0H9-01A-11R-A056-07	31.662
TCGA-BH-A0BJ-01A-11R-A056-07	39.3899
TCGA-E9-A22A-01A-11R-A157-07	26.7348
TCGA-BH-A1FG-01A-11R-A13Q-07	10.8345
TCGA-OL-A66P-01A-11R-A31O-07	18.049
TCGA-A7-A13D-01A-13R-A12P-07	69.2296
TCGA-BH-A0BQ-01A-21R-A115-07	34.1345
TCGA-E2-A15R-01A-11R-A115-07	29.8544
TCGA-A2-A0D1-01A-11R-A034-07	33.4704
TCGA-E9-A249-01A-11R-A169-07	27.1276
TCGA-BH-A1EN-11A-23R-A13Q-07	11.8763
TCGA-BH-A0BC-11A-22R-A089-07	19.5911
TCGA-AN-A041-01A-11R-A034-07	24.3539
TCGA-AR-A2LJ-01A-12R-A19W-07	36.0485
TCGA-A7-A6VX-01A-12R-A33J-07	41.0788
TCGA-A7-A4SA-01A-11R-A266-07	29.0036
TCGA-E2-A1L7-11A-33R-A144-07	19.5945
TCGA-BH-A0W3-01A-11R-A109-07	25.2423
TCGA-A8-A08X-01A-21R-A00Z-07	32.8413
TCGA-BH-A1EX-01A-11R-A13Q-07	45.3559
TCGA-A7-A13F-01A-11R-A12P-07	28.783
TCGA-B6-A0I1-01A-11R-A21T-07	43.4162
TCGA-OL-A5RU-01A-11R-A28M-07	21.327
TCGA-BH-A0AZ-11A-22R-A12P-07	16.7973
TCGA-AN-A0XP-01A-11R-A109-07	17.7633
TCGA-EW-A2FV-01A-11R-A17B-07	14.3532
TCGA-BH-A1EO-01A-11R-A137-07	40.2698
TCGA-A8-A097-01A-11R-A034-07	24.6361
TCGA-BH-A18Q-01A-12R-A12D-07	14.8088
TCGA-A7-A0CE-01A-11R-A00Z-07	23.9553
TCGA-BH-A0BL-01A-11R-A115-07	56.6722
TCGA-BH-A0B2-01A-11R-A10J-07	33.9673
TCGA-EW-A1PE-01A-11R-A144-07	30.2365
TCGA-E2-A15S-01A-11R-A115-07	13.3843
TCGA-D8-A27I-01A-11R-A16F-07	38.4047
TCGA-BH-A18T-01A-11R-A12D-07	49.3564
TCGA-5L-AAT1-01A-12R-A41B-07	39.9864
TCGA-LL-A6FR-01A-12R-A31O-07	16.1793
TCGA-AR-A2LQ-01A-22R-A18M-07	36.5359
TCGA-A7-A13E-01A-11R-A277-07	14.0181
TCGA-E9-A1NF-11A-73R-A14D-07	14.858
TCGA-D8-A1J9-01A-11R-A13Q-07	33.5243
TCGA-AR-A1AW-01A-21R-A12P-07	30.9239
TCGA-A7-A26E-01B-06R-A277-07	10.7497
TCGA-AO-A0J6-01A-11R-A034-07	41.8284
TCGA-E9-A24A-01A-11R-A169-07	18.5293
TCGA-A2-A3XU-01A-12R-A22U-07	13.3703
TCGA-AR-A24R-01A-11R-A169-07	25.0927
TCGA-AO-A0JC-01A-11R-A056-07	26.7943
TCGA-A2-A25E-01A-11R-A169-07	16.1107
TCGA-B6-A0I8-01A-11R-A034-07	26.8072
TCGA-BH-A1EV-01A-11R-A137-07	13.8581
TCGA-JL-A3YX-01A-11R-A22U-07	22.1642
TCGA-A7-A13D-01B-04R-A277-07	31.2627
TCGA-E2-A1IF-01A-11R-A144-07	30.8254
TCGA-GM-A3XL-01A-11R-A22U-07	35.3973
TCGA-BH-A0E1-11A-13R-A089-07	34.3341
TCGA-BH-A0W5-01A-11R-A109-07	27.2548
TCGA-3C-AAAU-01A-11R-A41B-07	27.61
TCGA-BH-A1ES-06A-12R-A24H-07	26.3753
TCGA-C8-A133-01A-32R-A12D-07	13.0803
TCGA-A2-A0T1-01A-21R-A084-07	40.7771
TCGA-UL-AAZ6-01A-11R-A41B-07	13.1993
TCGA-A8-A07F-01A-11R-A00Z-07	42.3079
TCGA-E9-A1R6-01A-11R-A14D-07	21.2561
TCGA-E2-A1L9-01A-11R-A13Q-07	30.5581
TCGA-AR-A1AI-01A-11R-A12P-07	54.5665
TCGA-E2-A10B-01A-11R-A10J-07	27.8682
TCGA-D8-A1XV-01A-11R-A14M-07	7.54095
TCGA-A8-A07U-01A-11R-A034-07	36.2103
TCGA-EW-A1OX-01A-11R-A144-07	11.4239
TCGA-A2-A4S0-01A-21R-A266-07	26.7971
TCGA-D8-A27V-01A-12R-A17B-07	17.314
TCGA-BH-A18U-11A-23R-A12D-07	16.9277
TCGA-LL-A73Z-01A-11R-A32P-07	28.3461
TCGA-AC-A2QJ-01A-12R-A19W-07	38.3259
TCGA-A7-A0CD-01A-11R-A00Z-07	18.4848
TCGA-D8-A1XZ-01A-11R-A14M-07	16.9338
TCGA-A2-A4S3-01A-21R-A266-07	33.4299
TCGA-E2-A15M-01A-11R-A12D-07	18.7101
TCGA-BH-A1FE-11B-14R-A13Q-07	7.65122
TCGA-E9-A1NE-01A-21R-A14M-07	30.6476
TCGA-E2-A1IL-01A-11R-A14D-07	34.7796
TCGA-EW-A424-01A-11R-A24H-07	29.5755
TCGA-A7-A13E-01B-06R-A277-07	5.72726
TCGA-A7-A0DC-11A-41R-A089-07	10.7815
TCGA-E2-A1LL-01A-11R-A144-07	101.227
TCGA-AC-A8OR-01A-21R-A41B-07	31.6117
TCGA-BH-A0BA-11A-22R-A19E-07	17.361
TCGA-A7-A6VW-01A-21R-A33J-07	41.1979
TCGA-A2-A0EV-01A-11R-A034-07	29.2035
TCGA-BH-A0C0-11A-21R-A089-07	17.5638
TCGA-AR-A1AV-01A-21R-A12P-07	22.7297
TCGA-D8-A1JF-01A-11R-A13Q-07	31.8165
TCGA-EW-A1P5-01A-11R-A144-07	26.5616
TCGA-EW-A1PA-01A-11R-A144-07	27.8369
TCGA-AC-A8OP-01A-11R-A36F-07	23.8661
TCGA-BH-A0BW-01A-11R-A115-07	51.704
TCGA-D8-A27P-01A-11R-A16F-07	26.4359
TCGA-AR-A0TW-01A-11R-A084-07	19.2216
TCGA-BH-A0BM-11A-12R-A089-07	13.8655
TCGA-AR-A24V-01A-21R-A169-07	25.4921
TCGA-AC-A3TN-01A-11R-A22K-07	18.9973
TCGA-A7-A5ZV-01A-11R-A28M-07	40.6884
TCGA-4H-AAAK-01A-12R-A41B-07	35.66
TCGA-BH-A18L-11A-42R-A12D-07	15.7054
TCGA-A7-A13H-01A-11R-A22K-07	39.2256
TCGA-AC-A3W5-01A-11R-A22K-07	42.1753
TCGA-E2-A574-01A-11R-A29R-07	11.0271
TCGA-PL-A8LV-01A-21R-A41B-07	43.1097
TCGA-A2-A0CV-01A-31R-A115-07	26.6528
TCGA-A2-A0T3-01A-21R-A115-07	25.0998
TCGA-A1-A0SP-01A-11R-A084-07	31.062
TCGA-OL-A5RX-01A-11R-A28M-07	37.3891
TCGA-BH-A0AY-01A-21R-A00Z-07	28.1133
TCGA-BH-A0BR-01A-21R-A115-07	76.5651
TCGA-BH-A0E0-11A-13R-A089-07	19.097
TCGA-BH-A204-11A-53R-A157-07	5.7857
TCGA-E2-A9RU-01A-11R-A41B-07	20.4883
TCGA-C8-A12X-01A-11R-A115-07	19.9501
TCGA-B6-A400-01A-11R-A239-07	31.0822
TCGA-E2-A56Z-01A-12R-A29R-07	13.1092
TCGA-E2-A159-01A-11R-A115-07	72.5273
TCGA-E9-A1RH-11A-34R-A169-07	5.84246
TCGA-EW-A423-01A-11R-A24H-07	30.035
TCGA-AR-A0TS-01A-11R-A115-07	32.9908
TCGA-A8-A09N-01A-11R-A00Z-07	23.6552
TCGA-EW-A2FS-01A-11R-A17B-07	14.8551
TCGA-BH-A1FR-11B-42R-A13Q-07	20.8693
TCGA-A2-A04X-01A-21R-A034-07	20.5796
TCGA-5L-AAT0-01A-12R-A41B-07	39.9974
TCGA-AO-A0J4-01A-11R-A034-07	31.9963
TCGA-E2-A15K-01A-11R-A12P-07	30.1333
TCGA-A2-A0T0-01A-22R-A084-07	18.2153
TCGA-B6-A0IB-01A-11R-A034-07	51.5425
TCGA-E2-A14N-01A-31R-A137-07	25.6756
TCGA-C8-A1HO-01A-11R-A13Q-07	13.3385
TCGA-E9-A1RH-01A-21R-A169-07	37.588
TCGA-A8-A0A6-01A-12R-A056-07	21.034
TCGA-BH-A0H3-01A-11R-A12P-07	29.3189
TCGA-E9-A1R0-01A-22R-A16F-07	22.1801
TCGA-BH-A0BW-11A-12R-A115-07	31.3143
TCGA-A8-A095-01A-11R-A00Z-07	30.5838
TCGA-A8-A07W-01A-11R-A00Z-07	27.5499
TCGA-OL-A5DA-01A-11R-A27Q-07	33.4339
TCGA-AR-A1AS-01A-11R-A12P-07	32.5113
TCGA-A8-A09T-01A-11R-A00Z-07	21.2681
TCGA-A7-A0D9-11A-53R-A089-07	6.34995
TCGA-B6-A0RI-01A-11R-A056-07	29.4254
TCGA-BH-A18V-11A-52R-A12D-07	13.3709
TCGA-E9-A1ND-11A-43R-A144-07	27.5801
TCGA-C8-A1HM-01A-12R-A137-07	20.5351
TCGA-EW-A1J1-01A-11R-A13Q-07	16.2733
TCGA-A7-A26J-01A-11R-A277-07	4.74481
TCGA-E9-A1QZ-01A-21R-A169-07	19.7893
TCGA-GI-A2C9-11A-22R-A21T-07	18.8692
TCGA-D8-A1XL-01A-11R-A14M-07	25.8783
TCGA-AN-A0FF-01A-11R-A034-07	32.1797
TCGA-BH-A0BC-01A-22R-A084-07	33.8655
TCGA-GM-A2DH-01A-11R-A180-07	52.3246
TCGA-BH-A8FY-01A-11R-A36F-07	23.4903
TCGA-PE-A5DC-01A-12R-A27Q-07	21.2201
TCGA-A8-A0AB-01A-11R-A034-07	29.437
TCGA-BH-A1FR-01A-11R-A13Q-07	21.177
TCGA-E2-A15E-01A-11R-A12D-07	23.4156
TCGA-BH-A0AU-11A-11R-A12P-07	19.299
TCGA-BH-A0BF-01A-21R-A12P-07	30.7384
TCGA-AN-A0AM-01A-11R-A034-07	24.8652
TCGA-BH-A0DQ-11A-12R-A089-07	18.4309
TCGA-A7-A3IY-01A-21R-A21T-07	26.1918
TCGA-A7-A0CH-01A-21R-A00Z-07	20.2442
TCGA-AO-A0JG-01A-31R-A084-07	22.5743
TCGA-B6-A0IK-01A-12R-A056-07	35.2128
TCGA-LL-A5YP-01A-21R-A28M-07	63.9412
TCGA-A8-A07I-01A-11R-A00Z-07	20.6257
TCGA-A7-A26I-01B-06R-A22O-07	30.9192
TCGA-EW-A1IX-01A-12R-A144-07	41.7621
TCGA-EW-A1PB-01A-11R-A144-07	39.9698
TCGA-BH-A0BP-01A-11R-A115-07	40.5962
TCGA-C8-A12K-01A-21R-A115-07	33.2694
TCGA-EW-A1P4-01A-21R-A144-07	32.3211
TCGA-D8-A1JH-01A-11R-A13Q-07	31.8615
TCGA-BH-A0W7-01A-11R-A115-07	30.1612
TCGA-D8-A27G-01A-11R-A16F-07	38.0757
TCGA-E9-A1NA-01A-11R-A144-07	36.6296
TCGA-C8-A132-01A-31R-A115-07	33.5168
TCGA-A1-A0SH-01A-11R-A084-07	43.2308
TCGA-AC-A3TM-01A-11R-A22K-07	21.3018
TCGA-AN-A0XU-01A-11R-A109-07	27.5168
TCGA-AR-A0U2-01A-11R-A109-07	23.075
TCGA-LL-A8F5-01A-11R-A36F-07	23.5294
TCGA-E2-A1L6-01A-11R-A13Q-07	27.7049
TCGA-D8-A1XQ-01A-11R-A14M-07	24.1393
TCGA-AN-A0AJ-01A-11R-A00Z-07	20.9319
TCGA-AO-A0JE-01A-11R-A056-07	23.5481
TCGA-B6-A0IP-01A-11R-A034-07	26.5819
TCGA-BH-A0DD-01A-31R-A12P-07	26.2137
TCGA-BH-A0H7-01A-13R-A056-07	33.7498
TCGA-AR-A1AQ-01A-11R-A12P-07	38.7148
TCGA-BH-A18K-11A-13R-A12D-07	13.2321
TCGA-E9-A22D-01A-11R-A157-07	24.0276
TCGA-AO-A0JF-01A-11R-A056-07	26.5746
TCGA-BH-A42T-01A-11R-A24H-07	24.8004
TCGA-A2-A0T4-01A-31R-A084-07	33.608
TCGA-AN-A046-01A-21R-A034-07	23.1808
TCGA-AR-A1AT-01A-11R-A12P-07	35.3971
TCGA-A8-A08J-01A-11R-A00Z-07	18.8767
TCGA-EW-A1PG-01A-11R-A144-07	33.4035
TCGA-B6-A0RN-01A-12R-A084-07	27.7409
TCGA-E2-A15T-01A-11R-A115-07	13.9926
TCGA-E9-A1R2-01A-11R-A14D-07	37.4037
TCGA-AO-A12C-01A-11R-A10J-07	26.5943
TCGA-C8-A12T-01A-11R-A115-07	24.2206
TCGA-D8-A146-01A-31R-A115-07	33.364
TCGA-BH-A0DO-01B-11R-A12D-07	24.0809
TCGA-D8-A1XB-01A-11R-A14D-07	32.3528
TCGA-OL-A66H-01A-11R-A29R-07	30.8693
TCGA-A2-A0T2-01A-11R-A084-07	55.9683
TCGA-BH-A18V-01A-11R-A12D-07	33.4971
TCGA-EW-A1PF-01A-11R-A144-07	47.3448
TCGA-A7-A0DC-01B-04R-A22O-07	5.23021
TCGA-E9-A226-01A-21R-A157-07	26.9426
TCGA-OL-A5D8-01A-11R-A27Q-07	23.6348
TCGA-B6-A40C-01A-11R-A239-07	25.9053
TCGA-B6-A0RG-01A-11R-A056-07	26.2768
TCGA-D8-A27F-01A-11R-A16F-07	35.8626
TCGA-A8-A06Z-01A-11R-A00Z-07	18.3707
TCGA-A7-A426-01A-22R-A24H-07	25.6736
TCGA-B6-A0IJ-01A-11R-A034-07	33.7057
TCGA-E2-A576-01A-11R-A31O-07	15.215
TCGA-C8-A1HK-01A-21R-A13Q-07	16.3362
TCGA-AR-A2LO-01A-31R-A18M-07	39.1936
TCGA-AO-A03P-01A-11R-A00Z-07	11.0463
TCGA-AC-A2FB-11A-13R-A17B-07	15.1654
TCGA-AC-A8OS-01A-12R-A41B-07	22.3403
TCGA-E9-A1N4-11A-33R-A14M-07	16.1846
TCGA-BH-A0BZ-11A-61R-A12P-07	11.163
TCGA-AO-A12B-01A-11R-A10J-07	14.7562
TCGA-A2-A4S2-01A-12R-A266-07	37.2537
TCGA-AR-A0U0-01A-11R-A109-07	42.9059
TCGA-C8-A12P-01A-11R-A115-07	58.4036
TCGA-A8-A08O-01A-21R-A056-07	24.5493
TCGA-AR-A24U-01A-11R-A169-07	33.3586
TCGA-BH-A0DO-11A-22R-A12D-07	20.7872
TCGA-BH-A0C3-11A-23R-A12P-07	24.1234
TCGA-EW-A3E8-01B-11R-A24H-07	22.7604
TCGA-E2-A15G-01A-11R-A12D-07	27.187
TCGA-E9-A247-01A-11R-A169-07	31.4323
TCGA-A8-A08T-01A-21R-A00Z-07	17.902
TCGA-E9-A1N9-11A-71R-A14D-07	14.2557
TCGA-C8-A26Z-01A-11R-A16F-07	21.3467
TCGA-A2-A4RX-01A-11R-A266-07	22.1613
TCGA-D8-A1XU-01A-11R-A14M-07	24.7064
TCGA-D8-A140-01A-11R-A115-07	19.373
TCGA-B6-A40B-01A-11R-A239-07	28.3283
TCGA-AQ-A1H2-01A-11R-A13Q-07	15.9748
TCGA-E2-A15P-01A-11R-A115-07	26.0769
TCGA-A8-A06U-01A-11R-A00Z-07	18.8891
TCGA-AN-A0AS-01A-11R-A00Z-07	32.7539
TCGA-AC-A6IX-06A-11R-A32P-07	25.4362
TCGA-V7-A7HQ-01A-11R-A33J-07	15.7497
TCGA-A2-A0CT-01A-31R-A056-07	17.3127
TCGA-C8-A1HI-01A-11R-A137-07	15.7064
TCGA-D8-A147-01A-11R-A115-07	22.8259
TCGA-E9-A5FK-01A-11R-A27Q-07	19.8719
TCGA-AO-A1KQ-01A-11R-A13Q-07	23.2495
TCGA-BH-A18R-01A-11R-A12D-07	16.2121
TCGA-AO-A1KO-01A-31R-A13Q-07	13.5159
TCGA-BH-A0HP-01A-12R-A084-07	23.9965
TCGA-GM-A5PV-01A-11R-A28M-07	17.4902
TCGA-A7-A0DB-01A-11R-A00Z-07	22.8226
TCGA-E2-A2P5-01A-11R-A19W-07	33.3942
TCGA-E2-A1B1-01A-21R-A12P-07	23.2867
TCGA-E2-A1B6-01A-31R-A12P-07	23.6097
TCGA-BH-A0GY-01A-11R-A056-07	23.6043
TCGA-BH-A0H5-01A-21R-A115-07	30.5839
TCGA-BH-A1EY-01A-11R-A13Q-07	28.6769
TCGA-AC-A2FE-01A-11R-A19W-07	44.09
TCGA-LD-A7W6-01A-81R-A352-07	23.4556
TCGA-BH-A0GZ-01A-11R-A056-07	22.3243
TCGA-D8-A1XY-01A-11R-A14M-07	20.2729
TCGA-GI-A2C9-01A-11R-A21T-07	33.1245
TCGA-OL-A6VQ-01A-12R-A41B-07	33.2101
TCGA-AN-A0XS-01A-22R-A109-07	26.9669
TCGA-S3-AA14-01A-11R-A41B-07	26.805
TCGA-BH-A1FM-01A-11R-A13Q-07	7.68929
TCGA-A8-A06T-01A-11R-A00Z-07	20.537
TCGA-A2-A0CY-01A-12R-A034-07	15.8141
TCGA-A2-A0CZ-01A-11R-A034-07	33.3839
TCGA-C8-A138-01A-11R-A115-07	19.0819
TCGA-AN-A0FS-01A-11R-A034-07	29.902
TCGA-E2-A15F-01A-11R-A115-07	33.7055
TCGA-E2-A1B0-01A-11R-A12P-07	30.25
TCGA-A8-A08G-01A-11R-A00Z-07	27.6083
TCGA-D8-A1JU-01A-11R-A13Q-07	34.3485
TCGA-E2-A1BC-01A-11R-A12P-07	23.7016
TCGA-E9-A1NI-01A-11R-A14D-07	19.4914
TCGA-A2-A4RY-01A-31R-A266-07	33.6917
TCGA-A8-A07R-01A-21R-A034-07	12.8165
TCGA-A2-A04P-01A-31R-A034-07	39.1185
TCGA-EW-A2FR-01A-11R-A21T-07	51.9457
TCGA-3C-AALK-01A-11R-A41B-07	29.9251
TCGA-E9-A1RE-01A-11R-A157-07	14.5728
TCGA-BH-A28Q-01A-11R-A16F-07	32.9776
TCGA-A2-A0CO-01A-13R-A22K-07	26.465
TCGA-E2-A1LG-01A-21R-A14M-07	7.31081
TCGA-D8-A1X6-01A-11R-A14M-07	18.7664
TCGA-B6-A0X1-01A-11R-A109-07	32.9738
TCGA-BH-A0H7-11A-13R-A089-07	21.1548
TCGA-A2-A04V-01A-21R-A034-07	16.2356
TCGA-E9-A1N4-01A-11R-A14M-07	22.1953
TCGA-GM-A2DI-01A-31R-A18M-07	34.5427
TCGA-BH-A1EU-11A-23R-A137-07	12.5965
TCGA-AR-A24K-01A-11R-A169-07	16.3017
TCGA-E9-A3Q9-01A-11R-A21T-07	10.6756
TCGA-BH-A0HU-01A-11R-A034-07	26.7899
TCGA-EW-A1IY-01A-11R-A13Q-07	21.3863
TCGA-BH-A1FB-11A-33R-A13Q-07	17.5816
TCGA-A2-A0CP-01A-11R-A034-07	34.4716
TCGA-A2-A25C-01A-11R-A169-07	23.8734
TCGA-A2-A0YC-01A-11R-A109-07	19.9664
TCGA-E9-A2JT-01A-22R-A18M-07	37.0362
TCGA-A1-A0SO-01A-22R-A084-07	39.2727
TCGA-A8-A07S-01A-11R-A034-07	32.5505
TCGA-E9-A1NG-01A-21R-A14M-07	28.2507
TCGA-E2-A14O-01A-31R-A115-07	13.552
TCGA-D8-A1JM-01A-11R-A13Q-07	23.9026
TCGA-AN-A0FD-01A-11R-A034-07	28.886
TCGA-BH-A0DG-01A-21R-A12P-07	30.1071
TCGA-AN-A04D-01A-21R-A034-07	40.0392
TCGA-A2-A1G0-01A-11R-A13Q-07	21.736
TCGA-C8-A137-01A-11R-A115-07	50.5683
TCGA-C8-A8HR-01A-11R-A36F-07	38.9506
TCGA-BH-A0B4-01A-11R-A00Z-07	21.213
TCGA-A8-A07E-01A-11R-A034-07	39.1683
TCGA-A7-A0CH-11A-32R-A089-07	15.0375
TCGA-D8-A1XF-01A-11R-A14D-07	20.2893
TCGA-A7-A13G-11A-51R-A13Q-07	3.67591
TCGA-C8-A12Y-01A-11R-A12D-07	25.8265
TCGA-BH-A0H0-01A-11R-A056-07	17.3641
TCGA-W8-A86G-01A-21R-A36F-07	26.6007
TCGA-B6-A1KN-01A-11R-A13Q-07	19.1319
TCGA-AR-A0TU-01A-31R-A109-07	51.0924
TCGA-BH-A1F2-11A-32R-A13Q-07	8.64303
TCGA-AO-A03L-01A-41R-A056-07	24.5988
TCGA-BH-A0B7-01A-12R-A115-07	28.4963
TCGA-OK-A5Q2-01A-11R-A27Q-07	34.3304
TCGA-AC-A2FM-01A-11R-A19W-07	21.5224
TCGA-BH-A0BM-01A-11R-A056-07	21.4644
TCGA-AC-A3BB-01A-21R-A19W-07	40.8054
TCGA-D8-A27T-01A-11R-A16F-07	37.1295
TCGA-BH-A1FU-01A-11R-A14D-07	43.708
TCGA-AR-A0TT-01A-31R-A084-07	30.3486
TCGA-EW-A6SC-01A-12R-A32P-07	29.9434
TCGA-PL-A8LY-01A-11R-A41B-07	21.9844
TCGA-BH-A1FJ-11B-42R-A13Q-07	8.12144
TCGA-AR-A24M-01A-11R-A169-07	24.0669
TCGA-A7-A4SE-01A-11R-A266-07	22.4133
TCGA-JL-A3YW-01A-12R-A239-07	63.3707
TCGA-A2-A04T-01A-21R-A034-07	16.9972
TCGA-B6-A0WV-01A-11R-A109-07	32.3093
TCGA-A8-A07O-01A-11R-A00Z-07	23.669
TCGA-AR-A0TZ-01A-12R-A084-07	26.8977
TCGA-LL-A740-01A-21R-A32P-07	119.513
TCGA-A2-A0T6-01A-11R-A084-07	36.4845
TCGA-E9-A1RF-11A-32R-A157-07	4.06909
TCGA-A2-A3XW-01A-11R-A239-07	22.0836
TCGA-BH-A28O-01A-11R-A22K-07	31.3177
TCGA-LL-A9Q3-01A-11R-A41B-07	30.8385
TCGA-E2-A1IE-01A-11R-A13Q-07	23.7115
TCGA-A2-A04N-01A-11R-A115-07	29.6715
TCGA-OL-A66L-01A-12R-A31O-07	20.1168
TCGA-LQ-A4E4-01A-11R-A266-07	24.0425
TCGA-C8-A3M7-01A-12R-A21T-07	13.7263
TCGA-BH-A0DK-11A-13R-A089-07	18.1077
TCGA-A8-A0A1-01A-11R-A00Z-07	39.9962
TCGA-BH-A18G-01A-11R-A12D-07	54.3553
TCGA-A2-A1FV-01A-11R-A13Q-07	17.4571
TCGA-AC-A3W6-01A-12R-A22K-07	38.9133
TCGA-BH-A1F6-11B-94R-A13Q-07	8.08615
TCGA-BH-A18Q-11A-34R-A12D-07	13.9371
TCGA-B6-A0WT-01A-11R-A109-07	26.6708
TCGA-E9-A3QA-01A-61R-A22K-07	60.2961
TCGA-D8-A27K-01A-11R-A16F-07	38.4087
TCGA-B6-A0IN-01A-11R-A034-07	13.1922
TCGA-BH-A1EO-11A-31R-A137-07	14.1267
TCGA-BH-A18L-01A-32R-A12D-07	10.6819
TCGA-AC-A23G-01A-11R-A213-07	48.8742
TCGA-A7-A13F-11A-42R-A12P-07	12.7742
TCGA-BH-A0DV-01A-21R-A12P-07	32.9272
TCGA-E2-A158-11A-22R-A12D-07	9.96628
TCGA-EW-A1PC-01B-11R-A21T-07	28.7993
TCGA-BH-A18U-01A-21R-A12D-07	13.6637
TCGA-A2-A0EP-01A-52R-A22U-07	36.7094
TCGA-BH-A0BT-01A-11R-A12P-07	28.5054
TCGA-AR-A251-01A-12R-A169-07	36.0645
TCGA-D8-A1JP-01A-11R-A13Q-07	32.9476
TCGA-AR-A2LK-01A-11R-A180-07	21.0628
TCGA-D8-A1X8-01A-11R-A14M-07	25.6683
TCGA-EW-A6S9-01A-22R-A33J-07	35.0841
TCGA-E9-A5UO-01A-11R-A28M-07	13.8476
TCGA-BH-A0DZ-01A-11R-A00Z-07	25.1524
TCGA-OL-A5D6-01A-21R-A27Q-07	48.8044
TCGA-AO-A0J8-01A-21R-A034-07	30.4872
TCGA-E2-A150-01A-11R-A12D-07	64.9597
TCGA-B6-A401-01A-11R-A239-07	38.9953
TCGA-BH-A0BO-01A-23R-A12D-07	33.9555
TCGA-E9-A1R7-01A-11R-A14M-07	17.0741
TCGA-BH-A18S-01A-11R-A12D-07	18.051
TCGA-PE-A5DD-01A-12R-A27Q-07	28.4816
TCGA-B6-A0I2-01A-11R-A034-07	30.5036
TCGA-EW-A1OV-01A-11R-A144-07	32.928
TCGA-D8-A73W-01A-22R-A352-07	28.9828
TCGA-B6-A0IQ-01A-11R-A034-07	23.5817
TCGA-B6-A0RL-01A-11R-A084-07	25.5922
TCGA-E2-A1LK-01A-21R-A14D-07	25.7697
TCGA-GI-A2C8-01A-11R-A16F-07	26.1222
TCGA-E2-A1LB-11A-22R-A144-07	33.0984
TCGA-BH-A0B0-01A-21R-A115-07	33.0317
TCGA-E2-A14Z-01A-11R-A115-07	32.6519
TCGA-E9-A1RD-01A-11R-A157-07	19.858
TCGA-A2-A04W-01A-31R-A115-07	51.1198
TCGA-A2-A0EY-01A-11R-A034-07	33.9853
TCGA-E9-A5UP-01A-11R-A28M-07	19.078
TCGA-A8-A09Z-01A-11R-A00Z-07	21.7573
TCGA-D8-A141-01A-11R-A115-07	48.6685
TCGA-E9-A6HE-01A-11R-A31O-07	25.2224
TCGA-BH-A18V-06A-11R-A213-07	42.7672
TCGA-BH-A1FN-11A-34R-A13Q-07	13.1784
TCGA-BH-A0AY-11A-23R-A089-07	12.7438
TCGA-GM-A2DC-01A-11R-A18M-07	32.5258
TCGA-D8-A27E-01A-11R-A16F-07	20.627
TCGA-AO-A1KR-01A-12R-A144-07	77.5598
TCGA-A2-A4S1-01A-21R-A266-07	46.4087
TCGA-E2-A1LS-01A-12R-A157-07	8.05673
TCGA-AO-A0J7-01A-11R-A034-07	13.9538
TCGA-A2-A0CL-01A-11R-A115-07	39.6524
TCGA-BH-A0WA-01A-11R-A109-07	43.5795
TCGA-B6-A0WX-01A-11R-A109-07	45.9701
TCGA-AR-A24L-01A-11R-A169-07	26.5315
TCGA-C8-A1HJ-01A-11R-A13Q-07	11.2767
TCGA-E2-A1IN-01A-11R-A13Q-07	28.5238
TCGA-AO-A0JD-01A-11R-A056-07	18.803
TCGA-A8-A08Z-01A-21R-A00Z-07	32.8229
TCGA-A8-A079-01A-21R-A00Z-07	21.8426
TCGA-D8-A1JB-01A-11R-A13Q-07	25.3331
TCGA-E9-A1N6-11A-32R-A144-07	21.3216
TCGA-AN-A0FW-01A-11R-A034-07	16.7612
TCGA-A8-A06N-01A-11R-A00Z-07	10.2259
TCGA-E2-A15L-01A-11R-A12D-07	25.3706
TCGA-LL-A7T0-01A-31R-A352-07	30.0329
TCGA-A8-A07G-01A-11R-A034-07	27.9301
TCGA-E2-A14X-01A-11R-A115-07	17.9413
TCGA-LL-A441-01A-11R-A24H-07	37.2878
TCGA-A8-A08P-01A-11R-A00Z-07	23.7447
TCGA-E2-A15K-06A-11R-A12P-07	19.1472
TCGA-E2-A1LH-11A-22R-A14D-07	22.468
TCGA-E9-A1NA-11A-33R-A144-07	19.4722
TCGA-E9-A5FL-01A-11R-A27Q-07	54.69
TCGA-E9-A22E-01A-11R-A157-07	26.7534
TCGA-D8-A4Z1-01A-21R-A266-07	29.4161
TCGA-EW-A1OW-01A-21R-A144-07	45.5302
TCGA-C8-A1HN-01A-11R-A137-07	24.1151
TCGA-C8-A275-01A-21R-A16F-07	28.3734
TCGA-A8-A08A-01A-11R-A32Y-07	31.1457
TCGA-BH-A1EV-11A-24R-A137-07	9.55772
TCGA-A2-A0CR-01A-11R-A22K-07	20.3668
TCGA-AQ-A04L-01B-21R-A10J-07	18.2028
TCGA-BH-A0B5-11A-23R-A12P-07	3.53024
TCGA-E9-A295-01A-11R-A16F-07	18.871
TCGA-A2-A0CQ-01A-21R-A034-07	28.0645
TCGA-E9-A1N6-01A-11R-A144-07	60.2798
TCGA-AC-A6IX-01A-12R-A32P-07	38.3196
TCGA-AO-A0JI-01A-21R-A056-07	15.229
TCGA-BH-A0B9-01A-11R-A056-07	18.4987
TCGA-B6-A0I6-01A-11R-A034-07	27.513
TCGA-BH-AB28-01A-31R-A41B-07	29.9567
TCGA-BH-A0B8-01A-21R-A056-07	23.1803
TCGA-A8-A076-01A-21R-A00Z-07	23.1715
TCGA-LL-A73Y-01A-11R-A33J-07	29.8151
TCGA-S3-A6ZF-01A-32R-A32P-07	28.4846
TCGA-AC-A2BK-01A-11R-A21T-07	30.4927
TCGA-AC-A3OD-01B-06R-A22O-07	7.41633
TCGA-E2-A155-01A-11R-A12D-07	15.2816
TCGA-GM-A2DN-01A-11R-A180-07	23.3459
TCGA-BH-A0HN-01A-11R-A10U-07	31.8249
TCGA-E2-A14U-01A-11R-A22K-07	22.8739
TCGA-LL-A5YO-01A-21R-A28M-07	34.2277
TCGA-HN-A2OB-01A-21R-A27Q-07	43.3642
TCGA-C8-A12N-01A-11R-A115-07	29.4126
TCGA-E2-A15E-06A-11R-A12D-07	16.1521
TCGA-AQ-A54O-01A-11R-A266-07	32.3102
TCGA-D8-A1JE-01A-11R-A13Q-07	13.4586
TCGA-BH-A0DG-11A-43R-A12P-07	15.9198
TCGA-A7-A6VV-01A-22R-A33J-07	43.9847
TCGA-AC-A7VB-01A-11R-A352-07	19.4929
TCGA-A2-A0YH-01A-11R-A109-07	25.4637
TCGA-D8-A145-01A-11R-A115-07	22.9051
TCGA-D8-A1JS-01A-11R-A13Q-07	22.5704
TCGA-A1-A0SM-01A-11R-A084-07	26.2129
TCGA-BH-A0HW-01A-11R-A034-07	12.7243
TCGA-BH-A42V-01A-11R-A24H-07	22.9133
TCGA-GM-A2DD-01A-11R-A180-07	47.8561
TCGA-A2-A25F-01A-11R-A169-07	40.2306
TCGA-E9-A54Y-01A-11R-A466-07	7.25178
TCGA-AN-A0XO-01A-11R-A109-07	20.2328
TCGA-A2-A0D0-01A-11R-A00Z-07	53.8264
TCGA-E2-A1IG-11A-22R-A144-07	12.0906
TCGA-LD-A66U-01A-11R-A31O-07	25.9694
TCGA-D8-A1X7-01A-11R-A14M-07	22.0233
TCGA-AR-A1AK-01A-21R-A12P-07	31.203
TCGA-A8-A094-01A-11R-A00Z-07	27.4223
TCGA-A8-A086-01A-11R-A00Z-07	21.911
TCGA-B6-A0WS-01A-11R-A115-07	32.4085
TCGA-A8-A09A-01A-11R-A00Z-07	25.7196
TCGA-BH-A0DL-01A-11R-A115-07	51.1096
TCGA-A2-A3XS-01A-11R-A22U-07	27.1698
TCGA-A8-A06P-01A-11R-A00Z-07	26.7756
TCGA-E9-A1RI-01A-11R-A169-07	22.241
TCGA-AO-A0J2-01A-11R-A034-07	55.5272
TCGA-A8-A07Z-01A-11R-A00Z-07	37.0108
TCGA-S3-A6ZG-01A-22R-A32P-07	19.5425
TCGA-BH-A0HY-01A-11R-A056-07	37.9856
TCGA-E2-A15H-01A-11R-A12D-07	27.7868
TCGA-A8-A0A9-01A-11R-A00Z-07	22.5979
TCGA-B6-A0WW-01A-11R-A109-07	18.1441
TCGA-BH-A1FH-01A-12R-A13Q-07	40.6513
TCGA-D8-A1JK-01A-11R-A13Q-07	66.2252
TCGA-A7-A0DA-01A-31R-A115-07	22.9816
TCGA-A2-A0ES-01A-11R-A115-07	19.8696
TCGA-A8-A06X-01A-21R-A00Z-07	19.4313
TCGA-A2-A0YJ-01A-11R-A109-07	67.4824
TCGA-BH-A1FM-11B-23R-A13Q-07	10.5817
TCGA-E2-A1IK-01A-11R-A144-07	23.1402
TCGA-S3-AA17-01A-11R-A41B-07	23.4663
TCGA-S3-AA15-01A-11R-A41B-07	29.0237
TCGA-BH-A0E1-01A-11R-A056-07	21.7004
TCGA-AN-A0FZ-01A-11R-A034-07	23.6564
TCGA-E2-A1IO-01A-11R-A144-07	46.5861
TCGA-B6-A1KC-01B-11R-A157-07	9.00389
TCGA-AR-A255-01A-11R-A169-07	26.5566
TCGA-A2-A0YG-01A-21R-A109-07	42.36
TCGA-B6-A0RT-01A-21R-A084-07	38.3582
TCGA-S3-A6ZH-01A-22R-A32P-07	26.3872
TCGA-OL-A5RZ-01A-11R-A28M-07	52.936
TCGA-AQ-A1H3-01A-31R-A13Q-07	31.9369
TCGA-E2-A573-01A-11R-A29R-07	42.2094
TCGA-B6-A0WY-01A-11R-A109-07	35.4804
TCGA-AC-A3W7-01A-11R-A22K-07	36.0878
TCGA-EW-A6SA-01A-21R-A32P-07	14.7748
TCGA-C8-A26Y-01A-11R-A16F-07	61.8282
TCGA-AC-A3HN-01A-11R-A213-07	44.5253
TCGA-E2-A14P-01A-31R-A12D-07	77.3069
TCGA-EW-A1OZ-01A-11R-A144-07	25.8695
TCGA-B6-A0WZ-01A-11R-A109-07	27.6381
TCGA-C8-A1HF-01A-11R-A137-07	22.1697
TCGA-BH-A0RX-01A-21R-A084-07	50.7336
TCGA-AN-A0FK-01A-11R-A034-07	21.0742
TCGA-BH-A0C7-01B-11R-A115-07	21.8267
TCGA-BH-A0DX-01A-11R-A115-07	45.9297
TCGA-A7-A5ZW-01A-12R-A29R-07	30.2774
TCGA-E2-A10E-01A-21R-A10J-07	26.4711
TCGA-A7-A0DC-01A-11R-A00Z-07	1.28427
TCGA-E2-A105-01A-11R-A10J-07	24.2906
TCGA-E2-A158-01A-11R-A12D-07	26.2884
TCGA-BH-A202-01A-11R-A14M-07	21.0262
TCGA-BH-A0DP-11A-12R-A089-07	15.135
TCGA-D8-A1XS-01A-11R-A14M-07	16.6014
TCGA-AR-A5QP-01A-11R-A28M-07	32.6865
TCGA-A8-A06O-01A-11R-A00Z-07	17.161
TCGA-A8-A082-01A-11R-A00Z-07	28.1321
TCGA-A8-A08I-01A-11R-A00Z-07	35.1405
TCGA-E2-A14W-01A-11R-A12D-07	16.8889
TCGA-A2-A1FX-01A-11R-A13Q-07	24.9094
TCGA-EW-A1P6-01A-11R-A144-07	20.14
TCGA-BH-A0DV-11A-22R-A12P-07	14.9343
TCGA-AO-A0JJ-01A-11R-A056-07	30.5827
TCGA-A8-A092-01A-11R-A00Z-07	19.6141
TCGA-AN-A0FV-01A-11R-A00Z-07	34.032
TCGA-A8-A0A4-01A-11R-A00Z-07	25.1457
TCGA-E9-A1N5-11A-41R-A14D-07	35.1473
TCGA-E9-A1ND-01A-11R-A144-07	94.9019
TCGA-A2-A3XV-01A-21R-A239-07	11.6665
TCGA-A8-A096-01A-11R-A00Z-07	29.5785
TCGA-AC-A23H-11A-12R-A157-07	9.92361
TCGA-AR-A0TQ-01A-11R-A084-07	18.9552
TCGA-BH-A0AU-01A-11R-A12P-07	40.0388
TCGA-A7-A0D9-01A-31R-A056-07	29.0727
TCGA-A7-A13E-01A-11R-A12P-07	31.2549
TCGA-AN-A0XV-01A-11R-A109-07	19.3166
TCGA-C8-A26V-01A-11R-A16F-07	33.1627
TCGA-BH-A0HQ-01A-11R-A034-07	32.1952
TCGA-AR-A5QQ-01A-11R-A28M-07	40.427
TCGA-AC-A2FB-01A-11R-A17B-07	22.2255
TCGA-AR-A250-01A-31R-A169-07	28.1178
TCGA-EW-A1P3-01A-11R-A144-07	28.4692
TCGA-AN-A03Y-01A-21R-A00Z-07	14.5214
TCGA-BH-A0HK-01A-11R-A056-07	16.9516
TCGA-E2-A1II-01A-11R-A144-07	40.9589
TCGA-E2-A1LI-01A-12R-A157-07	23.4754
TCGA-AO-A0J5-01A-11R-A034-07	33.1096
TCGA-A8-A085-01A-11R-A00Z-07	23.7153
TCGA-D8-A1JT-01A-31R-A13Q-07	7.76215
TCGA-AC-A3YJ-01A-11R-A22U-07	23.5215
TCGA-A7-A13D-01A-13R-A277-07	36.8678
TCGA-C8-A1HG-01A-11R-A137-07	26.6017
TCGA-GM-A2DO-01A-11R-A18M-07	27.7318
TCGA-BH-A1F5-01A-12R-A13Q-07	7.88085
TCGA-A2-A04R-01A-41R-A109-07	19.5106
TCGA-AN-A04A-01A-21R-A034-07	20.9366
TCGA-A7-A3RF-01A-11R-A22K-07	18.8072
TCGA-D8-A1X9-01A-12R-A157-07	20.4584
TCGA-AR-A1AN-01A-11R-A12P-07	23.2875
TCGA-AO-A12D-01A-11R-A115-07	103.319
TCGA-AC-A2B8-01A-11R-A17B-07	29.4147
TCGA-AR-A2LR-01A-12R-A18M-07	19.9163
TCGA-AO-A1KP-01A-11R-A13Q-07	8.59234
TCGA-A2-A1G6-01A-11R-A13Q-07	14.2222
TCGA-E9-A1RC-11A-33R-A157-07	5.63547
TCGA-A2-A3XZ-01A-42R-A239-07	33.2783
TCGA-A2-A0YM-01A-11R-A109-07	23.7227
TCGA-E2-A1B5-01A-21R-A12P-07	15.6787
TCGA-AR-A24H-01A-11R-A169-07	15.738
TCGA-LL-A5YN-01A-11R-A28M-07	21.9974
TCGA-B6-A0RM-01A-11R-A084-07	17.0962
TCGA-5T-A9QA-01A-11R-A41B-07	15.4563
TCGA-A2-A0SY-01A-31R-A084-07	23.928
TCGA-A1-A0SB-01A-11R-A144-07	24.1826
TCGA-AO-A12G-01A-11R-A10J-07	15.9561
TCGA-OL-A6VO-01A-12R-A33J-07	22.5562
TCGA-E2-A14T-01A-11R-A115-07	26.4598
TCGA-A7-A3J1-01A-11R-A213-07	45.6245
TCGA-AR-A5QM-01A-11R-A27Q-07	35.8966
TCGA-E9-A1R5-01A-11R-A14M-07	19.341
TCGA-E2-A14Q-01A-11R-A12D-07	22.3981
TCGA-E2-A14Y-01A-21R-A12D-07	24.267
TCGA-E9-A1NH-01A-11R-A14D-07	39.8706
TCGA-BH-A1F6-01A-11R-A13Q-07	48.5325
TCGA-A2-A0YL-01A-21R-A109-07	34.0125
TCGA-D8-A1XJ-01A-11R-A14M-07	23.1748
TCGA-BH-A18N-01A-11R-A12D-07	14.0352
TCGA-BH-A1FC-11A-32R-A13Q-07	15.4308
TCGA-A8-A09E-01A-11R-A00Z-07	28.7846
TCGA-D8-A27L-01A-11R-A16F-07	33.8202
TCGA-A8-A06Y-01A-21R-A00Z-07	21.4425
TCGA-AO-A03V-01A-11R-A115-07	25.5997
TCGA-S3-AA11-01A-31R-A41B-07	28.4901
TCGA-AR-A5QN-01A-12R-A28M-07	31.3667
TCGA-A8-A09D-01A-11R-A00Z-07	31.1212
TCGA-OL-A5RY-01A-21R-A28M-07	31.2127
TCGA-B6-A0RV-01A-11R-A084-07	31.026
TCGA-A7-A0CG-01A-12R-A056-07	19.3857
TCGA-AO-A128-01A-11R-A10J-07	58.4454
TCGA-AC-A3QQ-01B-06R-A22O-07	5.91619
TCGA-A8-A08H-01A-21R-A00Z-07	44.8763
TCGA-WT-AB41-01A-11R-A41B-07	19.744
TCGA-BH-A5IZ-01A-11R-A27Q-07	39.3902
TCGA-AN-A0AL-01A-11R-A00Z-07	32.6539
TCGA-E2-A1BD-01A-11R-A12P-07	24.8198
TCGA-D8-A1J8-01A-11R-A13Q-07	14.2699
TCGA-BH-A0DI-01A-21R-A12P-07	37.9078
TCGA-B6-A0IG-01A-11R-A034-07	19.8017
TCGA-EW-A1IW-01A-11R-A13Q-07	27.1994
TCGA-BH-A0AV-01A-31R-A115-07	24.8836
TCGA-AC-A23E-01A-11R-A157-07	28.2202
TCGA-B6-A0X0-01A-21R-A115-07	31.5493
TCGA-A7-A26J-01B-02R-A277-07	8.82812
TCGA-A1-A0SF-01A-11R-A144-07	25.5671
TCGA-AN-A0XT-01A-11R-A109-07	14.0949
TCGA-MS-A51U-01A-31R-A266-07	31.6074
TCGA-A2-A3XT-01A-11R-A22U-07	45.3895
TCGA-AC-A7VC-01A-11R-A352-07	23.8413
TCGA-BH-A0BJ-11A-23R-A089-07	25.2895
TCGA-A2-A3KC-01A-11R-A213-07	47.2254
TCGA-LL-A5YM-01A-11R-A28M-07	10.4884
TCGA-AR-A0TY-01A-12R-A115-07	18.6586
TCGA-A7-A3J0-01A-11R-A213-07	23.7225
TCGA-AR-A0TX-01A-11R-A084-07	40.9475
TCGA-BH-A0DD-11A-23R-A12P-07	9.09381
TCGA-A7-A26E-01A-11R-A169-07	22.3795
TCGA-OL-A66J-01A-11R-A29R-07	25.6231
TCGA-GM-A2DL-01A-11R-A18M-07	41.8815
TCGA-C8-A12Z-01A-11R-A115-07	22.5126
TCGA-C8-A134-01A-11R-A115-07	27.2318
TCGA-BH-A203-11A-42R-A169-07	9.63264
TCGA-BH-A0DK-01A-21R-A056-07	23.535
TCGA-A8-A06Q-01A-11R-A034-07	18.3393
TCGA-Z7-A8R5-01A-42R-A41B-07	19.0923
TCGA-E2-A15I-11A-32R-A137-07	3.70524
TCGA-AR-A1AP-01A-11R-A12P-07	31.1082
TCGA-A2-A0D2-01A-21R-A034-07	47.0226
TCGA-A1-A0SE-01A-11R-A084-07	37.3364
TCGA-GM-A3NY-01A-11R-A21T-07	20.033
TCGA-E2-A106-01A-11R-A10J-07	18.9099
TCGA-AN-A0FL-01A-11R-A034-07	53.5424
TCGA-BH-A1F2-01A-31R-A13Q-07	13.0082
TCGA-BH-A0AZ-01A-21R-A12P-07	32.1818
TCGA-AO-A0JM-01A-21R-A056-07	25.1137
TCGA-E2-A1LE-01A-12R-A19W-07	54.52
TCGA-A2-A0EX-01A-21R-A034-07	21.9114
TCGA-BH-A18S-11A-43R-A12D-07	18.238
TCGA-A8-A084-01A-21R-A00Z-07	26.6567
TCGA-AC-A2QI-01A-12R-A19W-07	48.8221
TCGA-LL-A5YL-01A-12R-A29R-07	13.2247
TCGA-BH-A0HF-01A-11R-A056-07	30.7865
TCGA-XX-A899-01A-11R-A36F-07	34.8687
TCGA-A8-A09M-01A-11R-A00Z-07	25.5364
TCGA-BH-A1F8-01A-11R-A13Q-07	19.9529
TCGA-S3-AA0Z-01A-11R-A41B-07	16.1657
TCGA-BH-A1FL-01A-11R-A13Q-07	25.2446
TCGA-A2-A3Y0-01A-11R-A239-07	36.1153
TCGA-C8-A130-01A-31R-A115-07	45.1051
TCGA-E9-A1R7-11A-42R-A14M-07	9.35732
TCGA-E2-A14R-01A-11R-A115-07	22.7184
TCGA-B6-A0I5-01A-11R-A034-07	25.8399
TCGA-BH-A0C3-01A-21R-A12P-07	31.6967
TCGA-E2-A1BC-11A-32R-A12P-07	3.49787
TCGA-A1-A0SQ-01A-21R-A144-07	17.4753
TCGA-E2-A2P6-01A-11R-A19W-07	20.1818
TCGA-A2-A1FZ-01A-51R-A14D-07	39.9884
TCGA-E2-A15A-01A-11R-A12D-07	25.3429
TCGA-E9-A22G-01A-11R-A157-07	24.8659
TCGA-AN-A0FN-01A-11R-A034-07	39.1847
TCGA-BH-A0HK-11A-11R-A089-07	17.5335
TCGA-OL-A6VR-01A-32R-A33J-07	20.3416
TCGA-GI-A2C8-11A-22R-A16F-07	6.44602
TCGA-BH-A0H6-01A-21R-A056-07	25.3085
TCGA-AO-A0JA-01A-11R-A056-07	28.5736
TCGA-AC-A62V-01A-11R-A31O-07	13.0798
TCGA-AR-A0TP-01A-11R-A084-07	35.5544
TCGA-AC-A23H-01A-11R-A157-07	26.2608
TCGA-BH-A203-01A-12R-A169-07	38.5457
TCGA-A2-A0CS-01A-11R-A115-07	31.5206
TCGA-BH-A209-01A-11R-A157-07	22.6583
TCGA-AO-A03R-01A-21R-A034-07	13.3523
TCGA-A1-A0SN-01A-11R-A144-07	28.9965
TCGA-LD-A74U-01A-13R-A33J-07	37.0987
TCGA-D8-A73X-01A-11R-A32P-07	28.0812
TCGA-A1-A0SK-01A-12R-A084-07	9.65175
TCGA-E2-A1AZ-01A-11R-A12P-07	45.7367
TCGA-D8-A1XD-01A-11R-A14D-07	20.4108
TCGA-A8-A08B-01A-11R-A00Z-07	12.2113
TCGA-AN-A0XL-01A-11R-A10J-07	20.6699
TCGA-EW-A1P0-01A-11R-A144-07	23.1017
TCGA-BH-A18H-01A-11R-A12D-07	28.8003
TCGA-BH-A1FH-11B-42R-A13Q-07	15.1745
TCGA-XX-A89A-01A-11R-A36F-07	41.8925
TCGA-C8-A12L-01A-11R-A115-07	29.6085
TCGA-D8-A1X5-01A-11R-A14D-07	16.7198
TCGA-A2-A0SX-01A-12R-A084-07	29.524
TCGA-D8-A1JG-01B-11R-A13Q-07	48.0184
TCGA-E9-A1RF-01A-11R-A157-07	18.8806
TCGA-B6-A0IC-01A-11R-A034-07	30.3077
TCGA-AN-A0AK-01A-21R-A00Z-07	29.4871
TCGA-E2-A10F-01A-11R-A10J-07	37.7688
TCGA-A2-A25B-01A-11R-A169-07	17.9477
TCGA-C8-A12M-01A-11R-A115-07	14.242
TCGA-Z7-A8R6-01A-11R-A41B-07	25.8174
TCGA-BH-A1FE-06A-11R-A213-07	33.8772
TCGA-A2-A04Y-01A-21R-A034-07	14.1104
TCGA-UU-A93S-01A-21R-A41B-07	48.2689
TCGA-E2-A154-01A-11R-A115-07	24.6464
TCGA-E2-A15O-01A-11R-A115-07	17.6043
TCGA-A7-A0CE-11A-21R-A089-07	17.9732
TCGA-E9-A1NF-01A-11R-A14D-07	31.4525
TCGA-BH-A1FB-01A-11R-A13Q-07	31.4876
TCGA-BH-A0HX-01A-21R-A056-07	20.6176
TCGA-A7-A0DB-01C-02R-A277-07	8.84845
TCGA-E9-A1NC-01A-21R-A26B-07	42.1722
TCGA-BH-A0C1-01B-11R-A12D-07	42.3793
TCGA-AR-A252-01A-11R-A169-07	20.3296
TCGA-A2-A25A-01A-12R-A16F-07	27.9869
TCGA-A7-A56D-01A-11R-A27Q-07	11.9808
TCGA-B6-A3ZX-01A-11R-A239-07	29.6969
TCGA-A7-A4SF-01A-11R-A266-07	31.1727
TCGA-EW-A1PD-01A-11R-A144-07	29.2678
TCGA-EW-A1J3-01A-11R-A13Q-07	8.59181
TCGA-D8-A1XM-01A-21R-A14M-07	32.9415
TCGA-BH-A18F-01A-11R-A12D-07	35.148
TCGA-AR-A24O-01A-11R-A169-07	27.7244
TCGA-A2-A0EO-01A-11R-A034-07	26.317
TCGA-A2-A0T7-01A-21R-A084-07	37.7107
TCGA-BH-A0BT-11A-21R-A12P-07	17.4873
TCGA-AO-A0JB-01A-11R-A32Y-07	8.51569
TCGA-GM-A2DK-01A-21R-A180-07	18.6266
TCGA-A8-A0A7-01A-11R-A00Z-07	27.6112
TCGA-BH-A1FE-01A-11R-A13Q-07	28.183
TCGA-C8-A26X-01A-31R-A16F-07	44.3963
TCGA-E9-A1RG-01A-11R-A14D-07	29.4178
TCGA-BH-A1F0-01A-11R-A137-07	34.8853
TCGA-OL-A5RW-01A-11R-A28M-07	15.0445
TCGA-EW-A6SD-01A-12R-A33J-07	33.1966
TCGA-D8-A3Z5-01A-41R-A24H-07	23.0266
TCGA-AN-A0FT-01A-11R-A034-07	10.4723
TCGA-B6-A402-01A-11R-A239-07	22.2545
TCGA-E9-A3HO-01A-11R-A213-07	13.8804
TCGA-B6-A0I9-01A-11R-A034-07	13.9126
TCGA-A8-A09W-01A-11R-A00Z-07	13.8658
TCGA-A2-A0D3-01A-11R-A115-07	24.5833
TCGA-D8-A1Y3-01A-11R-A157-07	21.2985
TCGA-D8-A1XA-01A-11R-A14D-07	25.0867
TCGA-B6-A0IO-01A-11R-A034-07	17.4957
TCGA-A7-A13E-11A-61R-A12P-07	10.498
TCGA-AC-A3YI-01A-21R-A239-07	44.8132
TCGA-E9-A1RD-11A-33R-A157-07	9.29044
TCGA-AC-A3QP-01A-11R-A22U-07	32.1553
TCGA-B6-A1KI-01A-11R-A14M-07	17.3382
TCGA-GM-A5PX-01A-12R-A28M-07	21.2551
TCGA-BH-A0AW-01A-11R-A056-07	22.7903
TCGA-AC-A3EH-01A-22R-A22K-07	36.8516
TCGA-BH-A1EW-11B-33R-A137-07	12.8109
TCGA-AN-A049-01A-21R-A00Z-07	19.4397
TCGA-B6-A0IA-01A-11R-A034-07	26.6132
TCGA-A7-A3IZ-01A-11R-A213-07	12.3016
TCGA-D8-A1JJ-01A-31R-A14M-07	31.4205
TCGA-B6-A0IM-01A-11R-A034-07	39.7501
TCGA-AC-A2QH-01B-04R-A22O-07	7.68539
TCGA-AR-A256-01A-11R-A169-07	29.1523
TCGA-E2-A3DX-01A-21R-A213-07	34.3949
TCGA-A8-A0A2-01A-11R-A034-07	19.7814
TCGA-BH-A1FD-11B-21R-A13Q-07	7.62378
TCGA-D8-A1JI-01A-11R-A13Q-07	18.5248
TCGA-B6-A408-01A-12R-A24H-07	24.2059
TCGA-E2-A1IJ-01A-11R-A144-07	35.779
TCGA-AN-A0FJ-01A-11R-A00Z-07	39.4398
TCGA-E2-A14V-01A-11R-A12D-07	21.9222
TCGA-E2-A10C-01A-21R-A10J-07	29.9537
TCGA-BH-A209-11A-42R-A157-07	14.2782
TCGA-BH-A0DS-01A-11R-A056-07	25.3689
TCGA-C8-A8HP-01A-11R-A36F-07	43.1177
TCGA-BH-A0DH-01A-11R-A084-07	16.0347
TCGA-D8-A1JC-01A-11R-A13Q-07	38.158
TCGA-BH-A1EU-01A-11R-A137-07	26.7765
TCGA-A1-A0SD-01A-11R-A115-07	24.1439
TCGA-GM-A2DF-01A-11R-A180-07	26.4669
TCGA-A7-A26E-01A-11R-A277-07	4.00259
TCGA-A2-A1G1-01A-21R-A13Q-07	24.744
TCGA-AO-A12H-01A-11R-A115-07	18.4326
TCGA-B6-A409-01A-11R-A24H-07	29.5404
TCGA-A2-A0EN-01A-13R-A084-07	32.9394
TCGA-A8-A09K-01A-11R-A00Z-07	19.4051
TCGA-D8-A1Y1-01A-21R-A14M-07	29.2546
TCGA-D8-A1XW-01A-11R-A14M-07	25.8214
TCGA-A8-A08S-01A-11R-A034-07	12.2881
TCGA-AC-A8OQ-01A-11R-A41B-07	41.2979
TCGA-A2-A0EM-01A-11R-A034-07	26.331
TCGA-AR-A0U4-01A-11R-A109-07	41.2703
TCGA-AC-A23C-01A-12R-A169-07	22.3193
TCGA-A2-A1FW-01A-11R-A13Q-07	14.5459
TCGA-E2-A1B4-01A-11R-A12P-07	24.4021
TCGA-BH-A0B8-11A-41R-A089-07	5.7811
TCGA-E9-A1N5-01A-11R-A14D-07	40.0198
TCGA-BH-A0E9-01B-11R-A115-07	28.8679
TCGA-B6-A0IE-01A-11R-A034-07	21.701
TCGA-AC-A6NO-01A-12R-A33J-07	33.917
TCGA-OL-A66O-01A-11R-A31O-07	19.6199
TCGA-BH-A1F0-11B-23R-A137-07	11.4916
TCGA-E9-A228-01A-31R-A157-07	20.2914
TCGA-A7-A26J-01A-11R-A169-07	17.727
TCGA-BH-A1FC-01A-11R-A13Q-07	17.9054
TCGA-AR-A24W-01A-11R-A169-07	18.5404
TCGA-A2-A0SU-01A-11R-A084-07	16.4229
TCGA-AO-A12E-01A-11R-A10J-07	21.055
TCGA-AO-A12F-01A-11R-A115-07	38.3749
TCGA-AN-A0G0-01A-11R-A034-07	74.0021
TCGA-AR-A2LL-01A-11R-A180-07	30.74
TCGA-A8-A0AD-01A-11R-A056-07	23.4827
TCGA-BH-A0BV-01A-11R-A00Z-07	29.0848
TCGA-A7-A425-01A-11R-A24H-07	35.0267
TCGA-AN-A0XW-01A-11R-A109-07	33.8842
TCGA-A8-A075-01A-11R-A084-07	19.72
TCGA-AC-A5EH-01A-11R-A28M-07	57.7306
TCGA-OL-A97C-01A-32R-A41B-07	51.327
TCGA-A7-A4SB-01A-21R-A266-07	21.5274
TCGA-D8-A1JA-01A-11R-A13Q-07	17.1099
TCGA-B6-A0RP-01A-21R-A084-07	29.5736
TCGA-E2-A108-01A-13R-A10J-07	35.1037
TCGA-BH-A0BG-01A-11R-A115-07	24.0438
TCGA-D8-A3Z6-01A-11R-A239-07	30.4835
TCGA-A8-A08F-01A-11R-A00Z-07	36.1616
TCGA-A2-A0SV-01A-11R-A084-07	25.6603
TCGA-BH-A204-01A-11R-A157-07	9.92798
TCGA-3C-AALJ-01A-31R-A41B-07	41.8528
TCGA-A7-A26F-01B-04R-A22O-07	21.6471
TCGA-AR-A24Z-01A-11R-A169-07	19.6853
TCGA-BH-A0B5-01A-11R-A12P-07	35.8209
TCGA-A7-A6VY-01A-12R-A33J-07	31.8234
TCGA-D8-A13Z-01A-11R-A115-07	54.0938
TCGA-AC-A62X-01A-11R-A29R-07	43.4825
TCGA-E9-A1R4-01A-21R-A14D-07	25.47
TCGA-A8-A07C-01A-11R-A034-07	40.3852
TCGA-D8-A27N-01A-11R-A16F-07	26.7389
TCGA-A7-A4SD-01A-11R-A266-07	58.8615
TCGA-A7-A4SC-01A-12R-A266-07	41.9301
TCGA-GM-A3NW-01A-21R-A22K-07	18.5472
TCGA-A2-A0CW-01A-21R-A115-07	32.3943
TCGA-E9-A248-01A-11R-A169-07	28.1319
TCGA-LL-A50Y-01A-11R-A266-07	18.5336
TCGA-BH-A1EW-01A-11R-A137-07	29.0972
TCGA-E9-A22H-01A-11R-A157-07	17.8822
TCGA-B6-A0X4-01A-11R-A109-07	14.6367
TCGA-E9-A3X8-01A-31R-A22U-07	16.7409
TCGA-A2-A25D-01A-12R-A16F-07	16.219
TCGA-AC-A5XS-01A-11R-A29R-07	20.5364
TCGA-A8-A083-01A-21R-A00Z-07	14.7544
TCGA-AC-A2BM-01A-11R-A21T-07	26.4503
TCGA-BH-A18J-11A-31R-A12D-07	15.5345
TCGA-A8-A07L-01A-11R-A00Z-07	39.62
TCGA-BH-A1FU-11A-23R-A14D-07	16.7694
TCGA-EW-A1P8-01A-11R-A144-07	53.6594
TCGA-BH-A0EA-01A-11R-A115-07	26.8189
TCGA-AC-A62Y-01A-11R-A29R-07	23.4664
TCGA-EW-A1P7-01A-21R-A144-07	30.2641
TCGA-AQ-A04H-01B-11R-A10J-07	24.5655
TCGA-BH-A6R9-01A-21R-A32P-07	53.5388
TCGA-E2-A156-01A-11R-A12D-07	24.1671
TCGA-BH-A1F8-11B-21R-A13Q-07	13.943
TCGA-E9-A1N8-01A-11R-A144-07	24.5575
TCGA-D8-A1XT-01A-11R-A14M-07	61.0624
TCGA-AC-A2FO-01A-11R-A180-07	23.0584
TCGA-A2-A0ET-01A-31R-A034-07	14.4863
TCGA-A8-A07P-01A-11R-A00Z-07	18.4296
TCGA-AR-A24S-01A-11R-A169-07	37.7219
TCGA-AO-A03O-01A-11R-A00Z-07	18.5519
TCGA-BH-A0EB-01A-11R-A034-07	23.9525
TCGA-B6-A1KF-01A-11R-A13Q-07	33.6715
TCGA-BH-A0E7-01A-11R-A034-07	17.4081
TCGA-A2-A3KD-01A-12R-A213-07	32.7269
TCGA-AO-A12A-01A-21R-A115-07	27.8049
TCGA-C8-A3M8-01A-11R-A213-07	18.3239
TCGA-AR-A2LH-01A-31R-A18M-07	38.0487
TCGA-D8-A1XG-01A-11R-A14D-07	25.5931
TCGA-BH-A0H5-11A-62R-A115-07	16.6715
TCGA-BH-A0B3-11B-21R-A089-07	16.0918
TCGA-A8-A09V-01A-11R-A034-07	26.3632
TCGA-BH-A1FD-01A-11R-A13Q-07	26.8079
TCGA-A2-A0CU-01A-12R-A034-07	18.2444
TCGA-BH-A42U-01A-12R-A24H-07	20.1591

## Sheet: CESC
	ENSG00000106683
TCGA-EK-A3GK-01A-11R-A213-07	14.4238
TCGA-EK-A2RM-01A-21R-A18M-07	26.8018
TCGA-ZJ-AAX4-01A-11R-A42T-07	32.4925
TCGA-VS-A9UV-01A-11R-A42T-07	29.2942
TCGA-MY-A913-01A-11R-A37O-07	21.3042
TCGA-EA-A97N-01A-11R-A38B-07	24.2177
TCGA-VS-A9UQ-01A-21R-A42T-07	22.1506
TCGA-C5-A1MQ-01A-11R-A14Y-07	12.466
TCGA-VS-A9UT-01A-11R-A42T-07	59.1351
TCGA-C5-A8XJ-01A-11R-A37O-07	49.7814
TCGA-DR-A0ZM-01A-12R-A10U-07	14.6081
TCGA-C5-A2M2-01A-21R-A18M-07	26.6625
TCGA-VS-A8EH-01A-11R-A36F-07	50.3082
TCGA-DG-A2KH-01A-21R-A22U-07	18.3484
TCGA-VS-A8EB-01A-11R-A36F-07	33.6241
TCGA-C5-A2M1-01A-11R-A18M-07	43.9603
TCGA-HM-A3JK-01A-11R-A32Y-07	29.1616
TCGA-MY-A5BF-11A-11R-A26T-07	9.74364
TCGA-EK-A2PM-01A-11R-A18M-07	51.7742
TCGA-ZJ-AAXD-01A-21R-A42T-07	26.7036
TCGA-ZJ-A8QQ-01A-11R-A37O-07	24.658
TCGA-VS-A8EI-01A-11R-A37O-07	34.2497
TCGA-ZJ-AB0I-01A-11R-A42T-07	34.9187
TCGA-VS-A8EL-01A-11R-A37O-07	28.031
TCGA-FU-A2QG-01A-11R-A18M-07	15.2027
TCGA-VS-A9UI-01A-11R-A42T-07	24.4335
TCGA-JW-AAVH-01A-11R-A38B-07	29.3187
TCGA-C5-A8XH-01A-11R-A37O-07	33.4713
TCGA-C5-A1BM-01A-11R-A13Y-07	23.4593
TCGA-VS-A953-01A-11R-A38B-07	18.9804
TCGA-VS-A9V5-01A-11R-A42T-07	32.5
TCGA-EA-A43B-01A-81R-A32Y-07	32.026
TCGA-C5-A1M7-01A-11R-A13Y-07	19.9535
TCGA-VS-A94X-01A-11R-A38B-07	48.0974
TCGA-EA-A5ZD-01A-11R-A28H-07	35.2063
TCGA-FU-A3NI-01A-11R-A21T-07	37.4638
TCGA-ZX-AA5X-01A-11R-A42T-07	28.7775
TCGA-C5-A901-01A-11R-A37O-07	25.5788
TCGA-EK-A2RB-01A-11R-A18M-07	14.0316
TCGA-MA-AA3Y-01A-11R-A38B-07	29.494
TCGA-C5-A1BE-01B-11R-A13Y-07	34.6218
TCGA-VS-A9U5-01A-11R-A42T-07	31.2459
TCGA-VS-A9UM-01A-11R-A42T-07	21.3208
TCGA-Q1-A73O-01A-11R-A32P-07	38.0325
TCGA-C5-A8YQ-01A-11R-A37O-07	61.333
TCGA-HM-A3JJ-11A-12R-A21T-07	13.0867
TCGA-VS-A8QC-01A-11R-A37O-07	23.4375
TCGA-VS-AA62-01A-11R-A42T-07	32.0912
TCGA-IR-A3LF-01A-21R-A22U-07	22.8788
TCGA-VS-A959-01A-11R-A42T-07	26.4038
TCGA-MA-AA43-01A-11R-A42T-07	24.0882
TCGA-C5-A7CO-01A-11R-A352-07	29.6585
TCGA-FU-A770-01A-11R-A33Z-07	15.6148
TCGA-C5-A902-01A-11R-A37O-07	16.3509
TCGA-EK-A2PI-01A-11R-A18M-07	33.173
TCGA-EA-A5O9-01A-11R-A28H-07	9.72226
TCGA-C5-A1MH-01A-11R-A14Y-07	31.0694
TCGA-EK-A2RL-01A-11R-A18M-07	15.1736
TCGA-JW-A5VH-01A-11R-A28H-07	24.3976
TCGA-VS-A9UC-01A-11R-A42T-07	53.043
TCGA-C5-A905-01A-11R-A37O-07	32.0791
TCGA-JX-A3Q0-01A-11R-A32Y-07	18.6138
TCGA-MA-AA41-01A-11R-A38B-07	30.473
TCGA-EA-A3QE-01A-21R-A21T-07	35.599
TCGA-IR-A3L7-01A-21R-A213-07	14.7265
TCGA-ZJ-AAXA-01A-11R-A42T-07	18.145
TCGA-WL-A834-01A-11R-A352-07	33.5041
TCGA-EK-A2GZ-01A-11R-A180-07	39.3279
TCGA-C5-A2LZ-01A-11R-A213-07	21.7511
TCGA-MA-AA3X-01A-22R-A42S-07	26.4954
TCGA-EX-A1H6-01B-11R-A22U-07	31.6664
TCGA-FU-A3TX-01A-11R-A22U-07	16.56
TCGA-ZJ-AAXJ-01A-11R-A42T-07	17.5985
TCGA-EK-A2RE-01A-11R-A18M-07	9.37878
TCGA-EK-A2IR-01A-11R-A180-07	47.5322
TCGA-IR-A3LL-01A-11R-A213-07	40.8548
TCGA-2W-A8YY-01A-11R-A37O-07	33.9713
TCGA-C5-A1MF-01A-11R-A13Y-07	11.0691
TCGA-C5-A7X3-01A-11R-A352-07	33.3696
TCGA-EA-A439-01A-11R-A24H-07	15.7428
TCGA-EK-A2PL-01A-11R-A18M-07	20.1746
TCGA-VS-A9UP-01A-11R-A42T-07	13.7916
TCGA-UC-A7PG-06A-11R-A42S-07	28.711
TCGA-EK-A2RA-01A-11R-A18M-07	29.32
TCGA-EK-A3GN-01A-11R-A213-07	18.4147
TCGA-VS-A957-01A-11R-A42T-07	31.0425
TCGA-ZJ-AAX8-01A-11R-A42T-07	39.4533
TCGA-VS-A9V1-01A-11R-A42T-07	22.5933
TCGA-VS-A9UJ-01A-11R-A42T-07	35.5804
TCGA-HM-A6W2-01A-21R-A33Z-07	35.5665
TCGA-EX-A3L1-01A-11R-A32Y-07	38.4681
TCGA-C5-A2LY-01A-31R-A18M-07	24.2901
TCGA-IR-A3LK-01A-12R-A213-07	33.483
TCGA-4J-AA1J-01A-21R-A38B-07	37.7436
TCGA-DS-A5RQ-01A-11R-A28H-07	28.611
TCGA-EK-A2PK-01A-11R-A18M-07	30.8665
TCGA-C5-A7CH-01A-11R-A33Z-07	28.2787
TCGA-VS-A94W-01A-12R-A37O-07	48.1897
TCGA-C5-A1MP-01A-11R-A14Y-07	17.7389
TCGA-Q1-A73R-01A-11R-A33Z-07	71.1333
TCGA-C5-A8XK-01A-11R-A37O-07	30.6415
TCGA-VS-A8QH-01A-11R-A37O-07	13.2524
TCGA-EA-A5FO-01A-21R-A28H-07	35.437
TCGA-VS-A8QA-01A-11R-A37O-07	69.9075
TCGA-VS-A9UH-01A-11R-A42T-07	31.2632
TCGA-C5-A1M6-01A-11R-A13Y-07	16.6517
TCGA-EK-A2H1-01A-11R-A180-07	18.6924
TCGA-UC-A7PD-01A-11R-A352-07	40.3726
TCGA-Q1-A73Q-01A-21R-A32P-07	13.7153
TCGA-LP-A4AX-01A-12R-A24H-07	43.0781
TCGA-VS-A950-01A-11R-A42T-07	22.833
TCGA-JW-A69B-01A-11R-A32P-07	16.9816
TCGA-C5-A7CG-01A-11R-A32P-07	29.5331
TCGA-MY-A5BE-01A-21R-A26T-07	32.9964
TCGA-MA-AA3W-01A-11R-A38B-07	30.0509
TCGA-VS-A9U7-01A-11R-A42T-07	17.1359
TCGA-VS-A8EC-01A-11R-A36F-07	16.0966
TCGA-JW-A5VG-01A-11R-A28H-07	17.0306
TCGA-DS-A0VN-01A-21R-A10U-07	26.1488
TCGA-DG-A2KL-01A-11R-A180-07	32.8799
TCGA-LP-A4AW-01A-11R-A24H-07	33.6092
TCGA-C5-A7UC-01A-11R-A352-07	53.5514
TCGA-C5-A2LT-01A-11R-A18M-07	33.4787
TCGA-EK-A2R9-01A-11R-A18M-07	13.0809
TCGA-VS-A8Q8-01A-11R-A37O-07	30.1453
TCGA-C5-A1M8-01A-21R-A13Y-07	15.9742
TCGA-C5-A8XI-01A-11R-A37O-07	30.5368
TCGA-FU-A3HZ-01A-11R-A213-07	26.674
TCGA-VS-A9UU-01A-11R-A42T-07	14.5641
TCGA-EK-A2RJ-01A-11R-A18M-07	56.73
TCGA-C5-A7X5-01A-11R-A36F-07	34.1311
TCGA-EA-A411-01A-11R-A24H-07	31.6347
TCGA-R2-A69V-01A-11R-A32P-07	31.9353
TCGA-EX-A69L-01A-11R-A32P-07	38.4522
TCGA-JW-A5VL-01A-11R-A28H-07	30.4194
TCGA-C5-A1MJ-01A-11R-A14Y-07	30.744
TCGA-VS-A952-01A-11R-A38B-07	14.4276
TCGA-FU-A5XV-01A-11R-A28H-07	29.6984
TCGA-JW-A852-01A-11R-A352-07	12.1767
TCGA-VS-A9V4-01A-12R-A42T-07	34.7446
TCGA-XS-A8TJ-01A-11R-A36F-07	33.6639
TCGA-EA-A3QD-01A-32R-A22U-07	35.123
TCGA-VS-A9V0-01A-11R-A42T-07	28.4197
TCGA-VS-A9UZ-01A-11R-A42T-07	24.7006
TCGA-ZJ-AAXN-01A-11R-A42T-07	26.2516
TCGA-VS-A94Z-01A-11R-A38B-07	40.3693
TCGA-EK-A2PG-01A-11R-A18M-07	24.7018
TCGA-VS-A958-01A-11R-A42T-07	32.8005
TCGA-DG-A2KJ-01A-11R-A32Y-07	4.31818
TCGA-FU-A3TQ-01A-11R-A22U-07	32.7257
TCGA-C5-A1BI-01B-11R-A13Y-07	19.8056
TCGA-VS-A9V2-01A-11R-A42T-07	18.4091
TCGA-EK-A2RC-01A-11R-A18M-07	19.4397
TCGA-VS-A8EK-01A-12R-A37O-07	28.8193
TCGA-FU-A3EO-11A-13R-A213-07	11.932
TCGA-EA-A44S-01A-12R-A26T-07	13.9495
TCGA-IR-A3LB-01A-11R-A24H-07	31.4756
TCGA-DS-A7WI-01A-12R-A352-07	22.4111
TCGA-HM-A3JJ-01A-21R-A21T-07	26.0577
TCGA-C5-A7CM-01A-11R-A33Z-07	7.61038
TCGA-EK-A3GJ-01A-21R-A213-07	28.2343
TCGA-Q1-A6DW-01A-11R-A32P-07	40.8126
TCGA-EX-A8YF-01A-11R-A37O-07	23.6689
TCGA-EK-A2IP-01A-11R-A180-07	31.3335
TCGA-FU-A3EO-01A-11R-A213-07	8.57924
TCGA-IR-A3LH-01A-21R-A213-07	42.9741
TCGA-Q1-A73S-01A-11R-A33Z-07	19.1184
TCGA-FU-A3YQ-01A-11R-A22U-07	23.7293
TCGA-DS-A0VM-01A-11R-A10U-07	44.6637
TCGA-C5-A1MN-01A-11R-A14Y-07	26.8309
TCGA-EA-A3HU-01A-11R-A213-07	29.1581
TCGA-MY-A5BF-01A-11R-A26T-07	16.3442
TCGA-C5-A1BK-01B-11R-A13Y-07	33.4159
TCGA-BI-A0VS-01A-11R-A10U-07	28.0284
TCGA-JX-A3PZ-01A-11R-A32Y-07	28.6146
TCGA-C5-A1MK-01A-11R-A14Y-07	31.4716
TCGA-VS-A9UD-01A-11R-A42T-07	42.3908
TCGA-C5-A1ME-01A-11R-A13Y-07	13.9724
TCGA-VS-A9UY-01A-11R-A42T-07	22.8924
TCGA-EA-A5ZE-01A-11R-A28H-07	46.9498
TCGA-C5-A907-01A-11R-A37O-07	31.8345
TCGA-DS-A1OB-01A-11R-A14Y-07	32.4952
TCGA-VS-A9UO-01A-11R-A42T-07	9.49556
TCGA-LP-A5U3-01A-11R-A28H-07	25.2821
TCGA-FU-A57G-01A-11R-A26T-07	27.472
TCGA-FU-A23L-01A-11R-A16R-07	44.9236
TCGA-MU-A5YI-01A-11R-A32P-07	31.4361
TCGA-DS-A3LQ-01A-21R-A21T-07	47.3007
TCGA-C5-A7XC-01A-11R-A38B-07	24.6794
TCGA-C5-A3HD-01B-11R-A213-07	22.6157
TCGA-ZJ-A8QR-01A-11R-A37O-07	25.3021
TCGA-VS-A8QF-01A-21R-A37O-07	47.6398
TCGA-VS-A9UL-01A-11R-A42T-07	29.8402
TCGA-EK-A2H0-01A-11R-A180-07	24.2465
TCGA-C5-A1BN-01B-11R-A14Y-07	14.7286
TCGA-DS-A0VK-01A-21R-A10U-07	52.59
TCGA-C5-A8ZZ-01A-11R-A37O-07	26.0177
TCGA-C5-A1BQ-01C-11R-A213-07	18.672
TCGA-LP-A4AV-01A-11R-A32Y-07	12.5378
TCGA-LP-A4AU-01A-32R-A32Y-07	21.5706
TCGA-EK-A2RO-01A-11R-A18M-07	17.5515
TCGA-EA-A4BA-01A-21R-A26T-07	29.9152
TCGA-HM-A6W2-06A-22R-A33Z-07	31.3401
TCGA-DS-A1OD-01A-11R-A14Y-07	28.6196
TCGA-EK-A2RN-01A-12R-A213-07	7.97633
TCGA-Q1-A5R2-01A-11R-A28H-07	26.0112
TCGA-VS-A8Q9-01A-12R-A37O-07	26.7186
TCGA-VS-A954-01A-11R-A38B-07	12.8156
TCGA-Q1-A5R1-01A-11R-A28H-07	17.8967
TCGA-EA-A1QS-01A-61R-A22U-07	63.4991
TCGA-VS-A9V3-01A-11R-A42T-07	33.7135
TCGA-Q1-A6DV-01A-11R-A32P-07	18.3234
TCGA-HG-A2PA-01A-11R-A213-07	31.7241
TCGA-C5-A7CL-01A-11R-A32P-07	63.0163
TCGA-EA-A3HQ-01A-11R-A213-07	31.1827
TCGA-EA-A410-01A-11R-A32Y-07	29.006
TCGA-VS-A8QM-01A-11R-A37O-07	28.2164
TCGA-Q1-A6DT-01A-11R-A32P-07	27.0265
TCGA-EK-A2RK-01A-11R-A18M-07	23.9127
TCGA-EA-A6QX-01A-12R-A33Z-07	25.3135
TCGA-IR-A3LI-01A-11R-A32Y-07	17.5207
TCGA-C5-A7CJ-01A-11R-A32P-07	33.3662
TCGA-JW-A5VK-01A-11R-A28H-07	27.4631
TCGA-C5-A1MI-01A-11R-A14Y-07	20.2238
TCGA-HM-A4S6-01A-11R-A26T-07	55.1144
TCGA-EA-A3HT-01A-61R-A21T-07	34.4023
TCGA-MU-A8JM-01A-11R-A36F-07	19.0699
TCGA-C5-A0TN-01A-21R-A14Y-07	13.9627
TCGA-EK-A2R8-01A-21R-A18M-07	43.2899
TCGA-VS-A8EG-01A-11R-A36F-07	28.9167
TCGA-C5-A1BL-01A-11R-A13Y-07	51.8474
TCGA-MA-AA42-01A-12R-A38B-07	29.6233
TCGA-Q1-A73P-01A-11R-A32P-07	26.7869
TCGA-VS-A8EJ-01A-11R-A37O-07	15.654
TCGA-C5-A7CK-01A-11R-A32P-07	29.4386
TCGA-EA-A1QT-01A-11R-A14Y-07	26.025
TCGA-GH-A9DA-01A-21R-A37O-07	40.3029
TCGA-BI-A20A-01A-11R-A14Y-07	42.9831
TCGA-JW-A5VI-01A-11R-A28H-07	50.8759
TCGA-EX-A449-01A-11R-A32Y-07	24.5318
TCGA-DG-A2KM-01A-11R-A180-07	34.5028
TCGA-C5-A7X8-01A-11R-A36F-07	18.6618
TCGA-DG-A2KK-01A-11R-A180-07	32.6711
TCGA-DS-A1O9-01A-11R-A14Y-07	42.6725
TCGA-C5-A3HL-01A-11R-A213-07	28.7081
TCGA-ZJ-A8QO-01A-11R-A37O-07	16.1113
TCGA-EA-A3HS-01A-11R-A213-07	27.2019
TCGA-C5-A8YR-01A-12R-A37O-07	34.5467
TCGA-C5-A1M5-01A-11R-A13Y-07	20.5243
TCGA-IR-A3LA-01A-11R-A22U-07	25.6812
TCGA-BI-A0VR-01A-11R-A10U-07	30.2526
TCGA-C5-A7UI-01A-11R-A36F-07	12.3005
TCGA-JW-A5VJ-01A-11R-A28H-07	17.4765
TCGA-EA-A3Y4-01A-51R-A24H-07	20.1231
TCGA-EA-A78R-01A-11R-A32P-07	25.7427
TCGA-EA-A3HR-01A-11R-A213-07	24.8237
TCGA-DS-A7WH-01A-22R-A352-07	34.5977
TCGA-EA-A5ZF-01A-11R-A28H-07	15.5685
TCGA-VS-A94Y-01A-11R-A38B-07	79.1704
TCGA-LP-A7HU-01A-11R-A33Z-07	20.6876
TCGA-FU-A3WB-01A-11R-A22U-07	36.7028
TCGA-Q1-A5R3-01A-11R-A28H-07	12.7145
TCGA-VS-A9U6-01A-11R-A42T-07	45.9931
TCGA-C5-A3HF-01A-11R-A213-07	19.4548
TCGA-FU-A23K-01A-11R-A16R-07	5.29431
TCGA-FU-A3HY-01A-11R-A21T-07	34.1245
TCGA-IR-A3LC-01A-11R-A213-07	32.0494
TCGA-C5-A8YT-01A-11R-A37O-07	37.5871
TCGA-EX-A69M-01A-11R-A32P-07	23.8134
TCGA-ZJ-AAXI-01A-11R-A42T-07	10.3713
TCGA-ZJ-AAXT-01A-11R-A42T-07	19.4917
TCGA-UC-A7PG-01A-11R-A42S-07	20.4332
TCGA-ZJ-AAXF-01A-31R-A42T-07	15.7823
TCGA-EA-A50E-01A-21R-A26T-07	11.3487
TCGA-DS-A1OC-01A-11R-A14Y-07	36.1599
TCGA-MU-A51Y-01A-11R-A26T-07	28.5159
TCGA-EK-A2R7-01A-11R-A18M-07	14.1122
TCGA-LP-A5U2-01A-11R-A28H-07	16.3329
TCGA-C5-A7UH-01A-11R-A352-07	34.6802
TCGA-VS-A9UB-01A-22R-A42T-07	37.8586
TCGA-EA-A556-01A-11R-A26T-07	39.1397
TCGA-MA-AA3Z-01A-11R-A38B-07	48.6532
TCGA-DS-A7WF-01A-11R-A352-07	99.6985
TCGA-C5-A2LS-01A-22R-A22U-07	12.7042
TCGA-DR-A0ZL-01A-11R-A10U-07	71.9226
TCGA-EK-A3GM-01A-11R-A213-07	32.2522
TCGA-C5-A2LV-01A-11R-A18M-07	15.4536
TCGA-ZJ-AAXB-01A-11R-A42T-07	11.918
TCGA-EX-A1H5-01A-31R-A13Y-07	16.8559
TCGA-UC-A7PF-01A-11R-A352-07	36.6615
TCGA-ZJ-AB0H-01A-11R-A42T-07	53.486
TCGA-C5-A1ML-01A-11R-A14Y-07	34.3144
TCGA-VS-A9UR-01A-11R-A42T-07	25.9079
TCGA-C5-A1BJ-01A-11R-A13Y-07	30.2626
TCGA-C5-A3HE-01A-21R-A22U-07	18.7158
TCGA-RA-A741-01A-11R-A33Z-07	22.0693
TCGA-JX-A5QV-01A-22R-A28H-07	28.6
TCGA-ZJ-AAXU-01A-11R-A42T-07	19.0362
TCGA-C5-A2LX-01A-11R-A18M-07	8.84093
TCGA-C5-A1M9-01A-11R-A13Y-07	30.311
TCGA-UC-A7PI-01A-11R-A42S-07	14.9836
TCGA-JX-A3Q8-01A-11R-A21T-07	9.79761
TCGA-C5-A7UE-01A-11R-A33Z-07	23.1011
TCGA-C5-A1BF-01B-11R-A13Y-07	23.7727
TCGA-DS-A0VL-01A-21R-A10U-07	39.623
TCGA-PN-A8MA-01A-11R-A36F-07	16.607
TCGA-FU-A40J-01A-11R-A24H-07	13.4549
TCGA-DS-A1OA-01A-11R-A14Y-07	23.6356
TCGA-MY-A5BD-01A-11R-A26T-07	23.7584

## Sheet: CHOL
	ENSG00000106683
TCGA-3X-AAV9-01A-72R-A41I-07	25.0549
TCGA-ZH-A8Y6-01A-11R-A41I-07	10.7668
TCGA-W5-AA39-01A-11R-A41I-07	8.91079
TCGA-W5-AA2U-01A-11R-A41I-07	17.2433
TCGA-W5-AA34-11A-11R-A41I-07	1.15609
TCGA-ZH-A8Y2-01A-11R-A41I-07	29.7294
TCGA-W5-AA2O-01A-11R-A41I-07	42.8925
TCGA-ZH-A8Y1-01A-11R-A41I-07	29.0161
TCGA-W5-AA2G-01A-11R-A41I-07	40.2697
TCGA-WD-A7RX-01A-12R-A41I-07	13.6071
TCGA-W5-AA31-11A-11R-A41I-07	1.04892
TCGA-W5-AA2Z-01A-11R-A41I-07	41.1916
TCGA-W5-AA2I-01A-32R-A41I-07	9.67335
TCGA-ZU-A8S4-01A-11R-A41I-07	46.6934
TCGA-W5-AA33-01A-11R-A41I-07	12.849
TCGA-W5-AA2R-11A-11R-A41I-07	1.18716
TCGA-ZH-A8Y5-01A-11R-A41I-07	22.908
TCGA-3X-AAVC-01A-21R-A41I-07	18.1355
TCGA-3X-AAVB-01A-31R-A41I-07	21.9721
TCGA-W5-AA2H-01A-31R-A41I-07	31.4075
TCGA-W5-AA2T-01A-12R-A41I-07	12.0042
TCGA-W5-AA31-01A-11R-A41I-07	22.386
TCGA-ZU-A8S4-11A-11R-A41I-07	1.18844
TCGA-ZH-A8Y4-01A-11R-A41I-07	85.7778
TCGA-3X-AAVA-01A-11R-A41I-07	17.748
TCGA-W5-AA2Q-01A-11R-A41I-07	21.1211
TCGA-W5-AA2X-01A-11R-A41I-07	33.9725
TCGA-W5-AA2X-11A-11R-A41I-07	2.51671
TCGA-W5-AA30-11A-11R-A41I-07	2.1374
TCGA-W5-AA2W-01A-11R-A41I-07	41.4109
TCGA-3X-AAVE-01A-11R-A41I-07	32.1475
TCGA-W5-AA36-01A-11R-A41I-07	31.5743
TCGA-W5-AA34-01A-11R-A41I-07	24.3462
TCGA-ZH-A8Y8-01A-51R-A41I-07	39.9742
TCGA-4G-AAZT-01A-11R-A41I-07	8.84839
TCGA-ZD-A8I3-01A-11R-A41I-07	16.3495
TCGA-W6-AA0S-01A-11R-A41I-07	26.8318
TCGA-4G-AAZO-01A-12R-A41I-07	20.133
TCGA-W5-AA30-01A-31R-A41I-07	16.3917
TCGA-W5-AA2R-01A-11R-A41I-07	25.0627
TCGA-YR-A95A-01A-12R-A41I-07	5.52742
TCGA-W5-AA2U-11A-11R-A41I-07	1.32933
TCGA-W5-AA38-01A-11R-A41I-07	52.3278
TCGA-W5-AA2Q-11A-11R-A41I-07	3.01037
TCGA-W5-AA2I-11A-11R-A41I-07	0.99414

## Sheet: COAD
	ENSG00000106683
TCGA-A6-2683-11A-01R-A32Z-07	9.42058
TCGA-CM-4746-01A-01R-1410-07	11.4297
TCGA-DM-A0XD-01A-12R-A155-07	18.028
TCGA-A6-2678-11A-01R-A32Z-07	10.6898
TCGA-AA-3511-01A-21R-1839-07	22.1983
TCGA-AA-3655-11A-01R-1723-07	9.65695
TCGA-AA-A01K-01A-01R-A00A-07	23.1108
TCGA-A6-6650-01B-02R-A277-07	6.10168
TCGA-F4-6461-01A-11R-1774-07	18.9904
TCGA-AA-3979-01A-01R-1022-07	16.7848
TCGA-AA-3527-11A-01R-A32Z-07	10.6024
TCGA-G4-6317-01A-11R-1723-07	22.3562
TCGA-AA-3517-11A-01R-A32Z-07	11.0574
TCGA-AA-3673-01A-01R-0905-07	28.6082
TCGA-AA-3968-01A-01R-1022-07	16.3855
TCGA-CM-5349-01A-21R-1723-07	21.6798
TCGA-F4-6809-01A-11R-1839-07	22.4986
TCGA-AA-3506-01A-01R-1410-07	38.2457
TCGA-A6-A567-01A-31R-A28H-07	22.0917
TCGA-AD-6548-01A-11R-1839-07	31.0001
TCGA-A6-A56B-01A-31R-A28H-07	21.5899
TCGA-AA-3693-01A-01R-0905-07	12.0389
TCGA-G4-6321-01A-11R-1723-07	8.98843
TCGA-AA-3675-01A-02R-0905-07	16.8808
TCGA-D5-6536-01A-11R-1723-07	14.0496
TCGA-AA-3554-01A-01R-0826-07	32.5868
TCGA-AA-3514-01A-02R-0821-07	34.5091
TCGA-5M-AAT4-01A-11R-A41B-07	36.5264
TCGA-CM-5863-01A-21R-1839-07	17.7176
TCGA-CM-4744-01A-01R-A32Z-07	22.0314
TCGA-A6-2671-01A-01R-1410-07	40.1835
TCGA-DM-A28K-01A-21R-A32Y-07	14.4903
TCGA-AA-3660-01A-01R-1723-07	23.8756
TCGA-AA-3679-01A-02R-0905-07	33.0865
TCGA-AZ-5403-01A-01R-1653-07	19.7552
TCGA-AA-3521-01A-01R-0821-07	15.272
TCGA-A6-2684-11A-01R-A32Z-07	9.1732
TCGA-F4-6459-01A-11R-1774-07	30.1702
TCGA-AD-6895-01A-11R-1928-07	33.6381
TCGA-4N-A93T-01A-11R-A37K-07	17.1318
TCGA-AA-A022-01A-21R-A16W-07	25.2308
TCGA-AA-3973-01A-01R-1022-07	18.3802
TCGA-AA-3496-11A-01R-1839-07	9.96457
TCGA-AA-3492-01A-01R-1410-07	18.6276
TCGA-CA-5254-01A-21R-1839-07	16.965
TCGA-A6-2677-01A-01R-0821-07	12.0526
TCGA-AA-3534-11A-01R-A32Z-07	12.5471
TCGA-A6-2682-01A-01R-1410-07	23.5999
TCGA-AA-3530-01A-01R-1022-07	13.7117
TCGA-CK-5915-01A-11R-1653-07	23.8055
TCGA-D5-6923-01A-11R-A32Z-07	42.0746
TCGA-A6-6648-01A-11R-1774-07	17.471
TCGA-AZ-4308-01A-01R-1410-07	27.02
TCGA-4T-AA8H-01A-11R-A41B-07	12.6998
TCGA-AA-3525-11A-01R-A32Z-07	14.7697
TCGA-AZ-6605-01A-11R-1839-07	30.8692
TCGA-AA-3697-11A-01R-1723-07	14.0306
TCGA-AA-A02H-01A-01R-A089-07	21.8943
TCGA-D5-6532-01A-11R-1723-07	19.2829
TCGA-AD-6901-01A-11R-1928-07	31.8075
TCGA-AA-3655-01A-02R-1723-07	56.9166
TCGA-NH-A50U-01A-33R-A37K-07	20.8823
TCGA-A6-A566-01A-11R-A28H-07	29.7151
TCGA-G4-6303-01A-11R-1774-07	18.6861
TCGA-D5-6927-01A-21R-1928-07	36.8903
TCGA-A6-6780-01B-04R-A277-07	5.04173
TCGA-AA-3489-01A-21R-1839-07	39.7545
TCGA-AA-A00W-01A-01R-A002-07	24.2666
TCGA-AA-A017-01A-01R-A00A-07	20.0185
TCGA-QL-A97D-01A-12R-A41B-07	18.9892
TCGA-AA-3667-01A-01R-0905-07	41.8881
TCGA-AA-3534-01A-01R-0821-07	22.3519
TCGA-AA-A024-01A-02R-A00A-07	13.835
TCGA-CK-6751-01A-11R-1839-07	24.142
TCGA-A6-5667-11A-01R-1723-07	9.91535
TCGA-AA-A01X-01A-21R-A083-07	59.7787
TCGA-AA-3664-01A-01R-0905-07	11.1049
TCGA-AA-A02Y-01A-43R-A32Y-07	23.1274
TCGA-AD-6890-01A-11R-1928-07	30.5121
TCGA-G4-6315-01A-11R-1723-07	24.925
TCGA-CM-6678-01A-11R-1839-07	22.6697
TCGA-AZ-4684-01A-01R-1410-07	28.1715
TCGA-G4-6298-01A-11R-1723-07	28.1326
TCGA-D5-6537-01A-11R-1723-07	29.6575
TCGA-AZ-4616-01A-21R-1839-07	53.6427
TCGA-AA-3870-01A-01R-1022-07	54.6023
TCGA-AA-A00L-01A-01R-A002-07	18.0456
TCGA-F4-6805-01A-11R-1839-07	32.0504
TCGA-G4-6322-01A-11R-1723-07	19.043
TCGA-DM-A1D9-01A-11R-A155-07	29.1032
TCGA-AA-3975-01A-01R-1022-07	21.1506
TCGA-AA-3556-01A-01R-0821-07	12.7011
TCGA-CK-6748-01A-11R-1839-07	20.0924
TCGA-AA-A01F-01A-01R-A002-07	22.5303
TCGA-AA-3989-01A-01R-1022-07	19.4473
TCGA-CM-6161-01A-11R-1653-07	27.3146
TCGA-5M-AATE-01A-11R-A41B-07	31.2504
TCGA-AA-3846-01A-01R-1022-07	8.31532
TCGA-A6-5661-01B-05R-2302-07	3.85164
TCGA-AD-6888-01A-11R-1928-07	47.494
TCGA-AA-3552-01A-01R-0821-07	24.4993
TCGA-AA-A00D-01A-01R-A002-07	19.5033
TCGA-AY-4070-01A-01R-1113-07	32.0546
TCGA-AA-3680-01A-01R-0905-07	26.7228
TCGA-AA-3818-01A-01R-0905-07	30.8495
TCGA-AA-3685-01A-02R-A32Z-07	19.3371
TCGA-AA-3562-01A-02R-0821-07	22.2784
TCGA-DM-A0XF-01A-11R-A155-07	25.757
TCGA-AA-3560-01A-01R-0821-07	14.4009
TCGA-CM-6676-01A-11R-1839-07	28.7836
TCGA-A6-5659-01A-01R-A278-07	8.99676
TCGA-AA-3986-01A-02R-1022-07	17.3041
TCGA-DM-A28H-01A-11R-A16W-07	15.7924
TCGA-A6-6652-01A-11R-1774-07	65.6719
TCGA-F4-6704-01A-11R-1839-07	22.6044
TCGA-A6-A5ZU-01A-11R-A28H-07	25.4849
TCGA-AA-A00E-01A-01R-A002-07	27.1469
TCGA-AA-3852-01A-01R-0905-07	35.7561
TCGA-DM-A1D0-01A-11R-A155-07	14.4362
TCGA-A6-2680-11A-01R-A32Z-07	3.81403
TCGA-AZ-4315-01A-01R-1410-07	20.5087
TCGA-A6-5656-01A-21R-1839-07	24.6378
TCGA-AA-3980-01A-02R-1022-07	15.5336
TCGA-DM-A1HA-01A-11R-A155-07	45.9792
TCGA-AA-3525-01A-02R-0826-07	13.2102
TCGA-AA-3672-01A-01R-0905-07	39.8629
TCGA-A6-5659-11A-01R-1653-07	7.53747
TCGA-CM-6674-01A-11R-1839-07	20.9338
TCGA-A6-2675-11A-01R-1723-07	8.90578
TCGA-A6-2674-01A-02R-0821-07	17.026
TCGA-AA-3496-01A-21R-1839-07	27.5373
TCGA-G4-6306-01A-11R-1774-07	12.7605
TCGA-AA-A00U-01A-01R-A002-07	20.9166
TCGA-AA-3488-01A-01R-1410-07	42.2166
TCGA-A6-2682-11A-01R-A32Z-07	13.0584
TCGA-AA-3520-11A-01R-A32Z-07	10.5549
TCGA-AD-6965-01A-11R-1928-07	26.5825
TCGA-AZ-6600-01A-11R-1774-07	26.7995
TCGA-CA-5796-01A-01R-1653-07	22.8493
TCGA-A6-A565-01A-31R-A28H-07	17.5084
TCGA-AA-3856-01A-01R-0905-07	17.7744
TCGA-CA-5256-01A-01R-1410-07	11.2411
TCGA-AA-3548-01A-01R-1873-07	19.5028
TCGA-AA-3858-01A-01R-0905-07	23.8213
TCGA-A6-2680-01A-01R-1410-07	32.0543
TCGA-D5-6540-01A-11R-1723-07	16.1937
TCGA-AD-6964-01A-11R-1928-07	29.5934
TCGA-AA-3844-01A-01R-1022-07	20.4503
TCGA-AZ-6608-01A-11R-1839-07	11.1688
TCGA-A6-6649-01A-11R-1774-07	22.8084
TCGA-AA-3855-01A-01R-1022-07	22.4608
TCGA-D5-6535-01A-11R-1723-07	23.1106
TCGA-DM-A288-01A-11R-A16W-07	29.897
TCGA-CK-4948-01B-11R-1653-07	32.7132
TCGA-CM-6169-01A-11R-1653-07	20.4299
TCGA-AA-3815-01A-01R-1022-07	29.7133
TCGA-A6-4107-01A-02R-1410-07	16.8455
TCGA-F4-6807-01A-11R-1839-07	27.264
TCGA-A6-6142-01A-11R-1774-07	27.3383
TCGA-D5-5538-01A-01R-1653-07	23.6046
TCGA-AA-3494-01A-01R-1410-07	29.6102
TCGA-AA-3976-01A-01R-1022-07	11.98
TCGA-AA-3514-11A-01R-A32Z-07	13.267
TCGA-A6-6650-01A-11R-1774-07	20.0725
TCGA-AA-3862-01A-01R-1022-07	22.982
TCGA-WS-AB45-01A-11R-A41B-07	39.9536
TCGA-A6-2674-01A-02R-A278-07	8.89747
TCGA-AA-A02F-01A-01R-A089-07	16.4348
TCGA-AA-3842-01A-01R-1022-07	19.2746
TCGA-D5-5539-01A-01R-1653-07	20.7562
TCGA-AA-3841-01A-01R-0905-07	47.2341
TCGA-G4-6309-01A-21R-1839-07	28.9478
TCGA-AU-3779-01A-01R-1723-07	14.6704
TCGA-AA-3678-01A-01R-0905-07	23.412
TCGA-AA-A00N-01A-02R-A00A-07	20.9809
TCGA-F4-6569-01A-11R-1774-07	39.2557
TCGA-A6-3810-01B-04R-A277-07	3.80945
TCGA-D5-7000-01A-11R-A32Z-07	24.6993
TCGA-G4-6588-01A-11R-1774-07	16.8595
TCGA-G4-6294-01A-11R-1774-07	11.6748
TCGA-QG-A5YW-01A-11R-A28H-07	20.8991
TCGA-F4-6854-01A-11R-1928-07	40.3465
TCGA-G4-6586-01A-11R-1774-07	17.6754
TCGA-D5-6932-01A-11R-1928-07	11.0838
TCGA-AA-A01D-01A-01R-A00A-07	22.4197
TCGA-AD-6899-01A-11R-1928-07	29.9088
TCGA-AA-3850-01A-01R-1022-07	14.951
TCGA-CM-6170-01A-11R-1653-07	13.4894
TCGA-AA-3529-01A-02R-0821-07	41.2004
TCGA-AA-A02K-01A-03R-A32Y-07	34.1718
TCGA-A6-6141-01A-11R-1774-07	21.6855
TCGA-AA-3956-01A-02R-1022-07	12.7524
TCGA-DM-A28M-01A-12R-A16W-07	19.6389
TCGA-AA-A02W-01A-01R-A00A-07	15.4805
TCGA-AY-A69D-01A-11R-A37K-07	27.4395
TCGA-AA-3663-01A-01R-1723-07	18.1548
TCGA-AA-3681-01A-01R-0905-07	23.398
TCGA-G4-6307-01A-11R-1723-07	22.8438
TCGA-A6-5660-01A-01R-1653-07	20.8264
TCGA-A6-2685-11A-01R-A32Z-07	9.85981
TCGA-AA-3930-01A-01R-1022-07	14.0869
TCGA-CM-5864-01A-01R-1653-07	18.7248
TCGA-D5-5537-01A-21R-1928-07	35.341
TCGA-A6-6653-01A-11R-1774-07	24.2506
TCGA-AA-3688-01A-01R-0905-07	16.8428
TCGA-AA-A00O-01A-02R-A089-07	24.1563
TCGA-NH-A8F7-01A-11R-A41B-07	29.2283
TCGA-5M-AAT6-01A-11R-A41B-07	29.6509
TCGA-AA-3516-01A-02R-0826-07	20.2341
TCGA-AA-3869-01A-01R-1022-07	15.9378
TCGA-DM-A28G-01A-11R-A16W-07	12.9091
TCGA-AA-3833-01A-01R-0905-07	24.516
TCGA-AY-6386-01A-21R-1723-07	39.0515
TCGA-AA-A02R-01A-01R-A00A-07	42.9855
TCGA-CM-4751-01A-02R-1839-07	38.3783
TCGA-A6-6780-01A-11R-1839-07	26.3895
TCGA-A6-6780-01A-11R-A278-07	11.5295
TCGA-F4-6570-01A-11R-1774-07	24.0194
TCGA-A6-5665-01B-03R-2302-07	8.27341
TCGA-AA-3854-01A-01R-0905-07	16.4817
TCGA-D5-6534-01A-21R-1928-07	56.1659
TCGA-A6-2678-01A-01R-0821-07	19.0385
TCGA-AY-4071-01A-01R-1113-07	16.8539
TCGA-CM-5862-01A-01R-1653-07	10.2385
TCGA-QG-A5YX-01A-11R-A28H-07	15.3483
TCGA-F4-6806-01A-11R-1839-07	19.6062
TCGA-F4-6855-01A-11R-1928-07	28.952
TCGA-D5-6930-01A-11R-1928-07	23.8933
TCGA-AZ-6600-11A-01R-1774-07	10.2282
TCGA-AA-A01C-01A-01R-A00A-07	23.8668
TCGA-AA-3489-11A-01R-1839-07	10.6723
TCGA-AA-3814-01A-01R-0905-07	23.0729
TCGA-D5-6924-01A-11R-1928-07	32.8447
TCGA-D5-5541-01A-01R-1653-07	29.9772
TCGA-A6-5667-01A-21R-1723-07	23.8162
TCGA-QG-A5Z1-01A-11R-A28H-07	29.1878
TCGA-CK-5916-01A-11R-1653-07	25.6101
TCGA-F4-6808-01A-11R-1839-07	27.9558
TCGA-AA-3812-01A-01R-0905-07	41.1611
TCGA-AA-3877-01A-01R-1022-07	29.1965
TCGA-AA-3845-01A-01R-1022-07	56.607
TCGA-CM-6679-01A-11R-1839-07	23.4096
TCGA-AA-3941-01A-01R-1022-07	12.1451
TCGA-AZ-4682-01B-01R-A32Z-07	18.8996
TCGA-D5-6926-01A-11R-1928-07	28.189
TCGA-CM-6172-01A-11R-1653-07	17.0093
TCGA-AA-3692-01A-01R-0905-07	16.1735
TCGA-A6-3809-01A-01R-A278-07	6.46472
TCGA-DM-A28C-01A-11R-A32Y-07	20.5437
TCGA-A6-4105-01A-02R-1774-07	30.8932
TCGA-AA-3697-01A-01R-1723-07	20.1035
TCGA-AY-A8YK-01A-11R-A41B-07	11.9269
TCGA-A6-2686-01A-01R-A32Z-07	24.1275
TCGA-A6-2677-01B-02R-A277-07	5.16379
TCGA-G4-6627-01A-11R-1774-07	21.6078
TCGA-A6-2672-01B-03R-2302-07	8.6954
TCGA-AD-6963-01A-11R-1928-07	33.2196
TCGA-AA-3861-01A-01R-1022-07	20.7186
TCGA-G4-6311-01A-11R-1723-07	27.202
TCGA-AZ-4323-01A-21R-1839-07	27.3978
TCGA-AA-3660-11A-01R-1723-07	8.96946
TCGA-A6-6781-01A-22R-A278-07	13.1973
TCGA-AA-3952-01A-01R-1022-07	21.5809
TCGA-CM-5868-01A-01R-1653-07	17.6604
TCGA-AZ-6598-11A-01R-1774-07	12.1281
TCGA-DM-A280-01A-12R-A16W-07	23.8709
TCGA-CA-6718-01A-11R-1839-07	41.6818
TCGA-F4-6856-01A-11R-1928-07	23.7834
TCGA-DM-A285-01A-11R-A16W-07	27.0458
TCGA-A6-6781-01A-22R-1928-07	32.4246
TCGA-AA-3524-01A-02R-0821-07	10.034
TCGA-DM-A0X9-01A-11R-A155-07	16.0193
TCGA-A6-5662-01A-01R-1653-07	14.991
TCGA-A6-2686-11A-01R-A32Z-07	10.9929
TCGA-D5-6539-01A-11R-1723-07	20.7381
TCGA-AZ-6599-01A-11R-1774-07	13.5592
TCGA-AA-3971-01A-01R-1022-07	19.49
TCGA-CK-5913-01A-11R-1653-07	27.1429
TCGA-AZ-6603-01A-11R-1839-07	20.4154
TCGA-CA-5797-01A-01R-1653-07	39.8239
TCGA-AD-A5EK-01A-11R-A28H-07	27.1314
TCGA-CK-6746-01A-11R-1839-07	20.0342
TCGA-NH-A8F7-06A-31R-A41B-07	13.9433
TCGA-AA-3527-01A-01R-0821-07	39.5053
TCGA-AA-3712-01A-21R-1723-07	39.4689
TCGA-AA-3713-11A-01R-1723-07	7.36821
TCGA-AD-A5EJ-01A-11R-A28H-07	15.8566
TCGA-QG-A5Z2-01A-11R-A28H-07	21.9074
TCGA-AA-3518-11A-01R-1672-07	8.96858
TCGA-G4-6299-01A-11R-1774-07	30.4667
TCGA-A6-2684-01C-08R-A277-07	8.58437
TCGA-AA-3696-01A-01R-0905-07	67.5817
TCGA-AA-3526-01A-02R-A32Z-07	18.8915
TCGA-NH-A6GA-01A-11R-A37K-07	32.0886
TCGA-CK-4952-01A-01R-1723-07	12.779
TCGA-AA-3662-11A-01R-1723-07	10.5504
TCGA-G4-6628-01A-11R-1839-07	46.085
TCGA-AA-3542-01A-02R-1873-07	11.5751
TCGA-AA-A01G-01A-01R-A002-07	16.0059
TCGA-AA-3531-11A-01R-A32Z-07	7.09325
TCGA-AA-A00A-01A-01R-A002-07	18.3173
TCGA-A6-2679-11A-01R-A32Z-07	14.2494
TCGA-AA-A004-01A-01R-A00A-07	39.02
TCGA-AA-3972-01A-01R-1022-07	11.883
TCGA-AZ-4313-01A-01R-1410-07	27.4412
TCGA-NH-A5IV-01A-42R-A37K-07	24.8583
TCGA-A6-6140-01A-11R-1774-07	31.2507
TCGA-A6-2683-01A-01R-0821-07	37.3823
TCGA-AZ-6603-11A-02R-1839-07	14.9918
TCGA-A6-5656-01B-02R-A277-07	6.40206
TCGA-AA-A01S-01A-21R-A083-07	24.4488
TCGA-AA-A02O-01A-21R-A16W-07	31.1534
TCGA-AY-6196-01A-11R-1723-07	28.4999
TCGA-AA-3970-01A-01R-1022-07	8.28492
TCGA-AZ-5407-01A-01R-1723-07	18.3482
TCGA-AA-3553-01A-01R-0821-07	19.4532
TCGA-AA-3966-01A-01R-1113-07	20.5197
TCGA-A6-6781-01B-06R-A277-07	8.43991
TCGA-A6-3810-01A-01R-A278-07	7.83263
TCGA-AA-3811-01A-01R-1022-07	14.3398
TCGA-DM-A1HB-01A-21R-A180-07	13.6772
TCGA-D5-6898-01A-11R-1928-07	32.5256
TCGA-G4-6302-01A-11R-1723-07	20.2081
TCGA-CM-4750-01A-01R-1410-07	31.276
TCGA-D5-6538-01A-11R-1723-07	19.3736
TCGA-AA-3712-11A-01R-1723-07	8.72686
TCGA-D5-6929-01A-31R-1928-07	18.3763
TCGA-NH-A50T-01A-11R-A28H-07	20.832
TCGA-G4-6314-01A-11R-1723-07	29.0206
TCGA-G4-6626-01A-11R-1774-07	29.6545
TCGA-AZ-6598-01A-11R-1774-07	17.7691
TCGA-RU-A8FL-01A-11R-A37K-07	22.5776
TCGA-AZ-6606-01A-11R-1839-07	15.6927
TCGA-AA-3984-01A-02R-1022-07	15.551
TCGA-AA-3509-01A-01R-1410-07	13.2023
TCGA-CA-6715-01A-21R-1839-07	18.1353
TCGA-CA-6719-01A-11R-1839-07	29.2214
TCGA-DM-A1D8-01A-11R-A155-07	27.8683
TCGA-AA-3860-01A-02R-0905-07	23.4782
TCGA-CM-6680-01A-11R-1839-07	22.7031
TCGA-D5-6531-01A-11R-1723-07	37.984
TCGA-G4-6320-01A-11R-1723-07	24.4835
TCGA-CA-6717-01A-11R-1839-07	28.2496
TCGA-CM-6677-01A-11R-1839-07	32.867
TCGA-AA-A00K-01A-02R-A002-07	22.8772
TCGA-D5-6530-01A-11R-1723-07	21.2787
TCGA-AA-A01Z-01A-11R-A083-07	33.9106
TCGA-AZ-6599-11A-01R-1774-07	13.1123
TCGA-CM-5341-01A-01R-1410-07	5.29241
TCGA-NH-A6GB-01A-11R-A37K-07	14.5455
TCGA-A6-2684-01A-01R-A278-07	9.93161
TCGA-A6-6137-01A-11R-1774-07	19.0495
TCGA-CM-6167-01A-11R-1653-07	26.7622
TCGA-A6-2685-01A-01R-1410-07	31.9926
TCGA-A6-6650-01A-11R-A278-07	12.304
TCGA-A6-3810-01A-01R-1022-07	12.9974
TCGA-D5-6533-01A-11R-1723-07	35.3739
TCGA-AA-3666-01A-02R-0905-07	15.4698
TCGA-AA-3867-01A-01R-1022-07	25.6199
TCGA-CM-6166-01A-11R-1653-07	22.8851
TCGA-AA-A029-01A-01R-A00A-07	25.2249
TCGA-AA-3517-01A-01R-0821-07	11.4902
TCGA-AA-A00Q-01A-01R-A002-07	26.2471
TCGA-AA-3866-01A-01R-1022-07	25.8881
TCGA-AA-A00Z-01A-01R-A002-07	16.9254
TCGA-AD-5900-01A-11R-1653-07	29.7897
TCGA-AA-3511-11A-01R-1839-07	16.5981
TCGA-A6-3808-01A-01R-1022-07	22.898
TCGA-AA-3950-01A-02R-1022-07	24.9771
TCGA-D5-6928-01A-11R-1928-07	37.0108
TCGA-AA-3977-01A-01R-1022-07	18.5079
TCGA-5M-AATA-01A-31R-A41B-07	33.2045
TCGA-AA-A01R-01A-21R-A083-07	42.0729
TCGA-AA-A03J-01A-21R-A16W-07	21.7807
TCGA-AA-A01P-01A-21R-A083-07	24.5723
TCGA-AM-5821-01A-01R-1653-07	37.2072
TCGA-AY-5543-01A-01R-1653-07	14.9158
TCGA-AA-3502-01A-01R-1410-07	16.1904
TCGA-CM-4748-01A-01R-1410-07	19.2639
TCGA-AA-3555-01A-01R-0821-07	18.27
TCGA-DM-A1DB-01A-11R-A155-07	45.6385
TCGA-G4-6304-01A-11R-1928-07	21.2847
TCGA-G4-6297-01A-11R-1723-07	29.1781
TCGA-CM-5860-01A-01R-1653-07	20.1543
TCGA-CA-5255-01A-11R-1839-07	35.1863
TCGA-A6-5665-11A-01R-1653-07	5.98886
TCGA-AA-3662-01A-01R-1723-07	24.66
TCGA-AA-A03F-01A-11R-A16W-07	23.3422
TCGA-AA-3543-01A-01R-0826-07	16.8719
TCGA-AA-3532-01A-01R-0821-07	18.6216
TCGA-AA-3561-01A-01R-0821-07	6.97655
TCGA-A6-5664-01A-21R-1839-07	22.0631
TCGA-A6-3809-01B-04R-A277-07	4.88202
TCGA-DM-A28F-01A-11R-A32Y-07	17.8144
TCGA-AA-3864-01A-01R-1022-07	24.5079
TCGA-A6-6654-01A-21R-1839-07	38.5912
TCGA-AA-3495-01A-01R-1410-07	13.1226
TCGA-G4-6625-01A-21R-1774-07	30.5921
TCGA-DM-A1D7-01A-11R-A155-07	17.6682
TCGA-A6-5657-01A-01R-A32Z-07	40.5201
TCGA-CK-5914-01A-11R-1653-07	19.544
TCGA-F4-6704-11A-01R-1839-07	9.67988
TCGA-CA-6716-01A-11R-1839-07	28.2685
TCGA-AA-3851-01A-01R-1022-07	16.5363
TCGA-CM-6165-01A-11R-1653-07	27.8815
TCGA-F4-6703-01A-11R-1839-07	45.8606
TCGA-AA-A01T-01A-21R-A16W-07	32.307
TCGA-AA-3518-01A-02R-0826-07	13.468
TCGA-A6-5656-01A-21R-A278-07	14.4891
TCGA-QG-A5YV-01A-11R-A28H-07	23.0941
TCGA-AA-3544-01A-01R-1873-07	24.1768
TCGA-NH-A50V-01A-11R-A28H-07	21.2977
TCGA-A6-6138-01A-11R-1774-07	45.7128
TCGA-CM-6164-01A-11R-1653-07	27.2476
TCGA-D5-6920-01A-11R-1928-07	22.4224
TCGA-G4-6310-01A-11R-1723-07	18.483
TCGA-AA-3710-01A-01R-1022-07	27.1971
TCGA-D5-6541-01A-11R-1723-07	19.261
TCGA-DM-A1DA-01A-11R-A155-07	27.2898
TCGA-A6-3807-01A-01R-1022-07	22.2
TCGA-CK-4950-01A-01R-1723-07	25.2355
TCGA-CM-5861-01A-01R-1653-07	15.4283
TCGA-A6-2684-01A-01R-1410-07	45.0245
TCGA-CK-6747-01A-11R-1839-07	19.593
TCGA-G4-6295-01A-11R-1723-07	25.4177
TCGA-DM-A1D6-01A-21R-A155-07	31.4325
TCGA-AA-A00J-01A-02R-A002-07	10.5928
TCGA-NH-A6GC-01A-12R-A41B-07	15.6251
TCGA-AA-3848-01A-01R-0905-07	30.2149
TCGA-A6-6651-01A-21R-1839-07	32.6392
TCGA-AA-3947-01A-01R-1022-07	2.66067
TCGA-AA-3522-01A-01R-0821-07	12.42
TCGA-AA-3949-01A-01R-1022-07	15.8764
TCGA-CK-4947-01B-11R-1653-07	21.6691
TCGA-3L-AA1B-01A-11R-A37K-07	30.0151
TCGA-AU-6004-01A-11R-1723-07	20.3462
TCGA-CM-5344-01A-21R-1723-07	14.791
TCGA-AA-3831-01A-01R-0905-07	16.1304
TCGA-A6-2675-01A-02R-1723-07	22.9789
TCGA-D5-6529-01A-11R-1774-07	30.9359
TCGA-CM-4747-01A-01R-1410-07	26.0609
TCGA-AA-3939-01A-01R-1022-07	11.3969
TCGA-A6-5659-01B-04R-A277-07	3.20522
TCGA-AZ-6601-11A-01R-1774-07	9.98018
TCGA-AA-3713-01A-21R-1723-07	17.5627
TCGA-NH-A8F8-01A-72R-A41B-07	16.6729
TCGA-CM-6163-01A-11R-1653-07	28.692
TCGA-AZ-4614-01A-01R-1410-07	26.859
TCGA-AA-3994-01A-01R-1113-07	30.5422
TCGA-CM-6675-01A-11R-1839-07	23.1415
TCGA-F4-6460-01A-11R-1774-07	23.9662
TCGA-AY-6197-01A-11R-1723-07	18.7708
TCGA-AA-3516-11A-01R-A32Z-07	7.51353
TCGA-AA-3519-01A-02R-0821-07	14.9748
TCGA-CK-4951-01A-01R-1410-07	24.3726
TCGA-AA-3549-01A-02R-0821-07	17.3513
TCGA-AA-3872-01A-01R-1022-07	31.4728
TCGA-AA-3510-01A-01R-1410-07	15.7131
TCGA-AA-3663-11A-01R-1723-07	10.6394
TCGA-A6-2676-01A-01R-0826-07	20.9092
TCGA-AA-3875-01A-01R-0905-07	18.7689
TCGA-AA-3955-01A-02R-1022-07	9.78809
TCGA-A6-6782-01A-11R-1839-07	16.8246
TCGA-AA-3837-01A-01R-0905-07	30.4107
TCGA-A6-2672-01A-01R-0826-07	23.2829
TCGA-AA-3715-01A-01R-0905-07	51.1608
TCGA-AA-3819-01A-01R-0905-07	17.3953
TCGA-AA-3522-11A-01R-A32Z-07	10.1682
TCGA-AA-3531-01A-01R-0821-07	29.9483
TCGA-T9-A92H-01A-11R-A37K-07	18.0428
TCGA-CM-5348-01A-21R-1723-07	57.4422
TCGA-SS-A7HO-01A-21R-A37K-07	25.0525
TCGA-AA-3821-01A-01R-1022-07	13.2843
TCGA-AA-3684-01A-02R-0905-07	51.6609
TCGA-AA-A01V-01A-23R-A083-07	25.342
TCGA-F4-6463-01A-11R-1723-07	25.0854
TCGA-A6-2671-11A-01R-A32Z-07	10.0318
TCGA-G4-6293-01A-11R-1723-07	30.8454
TCGA-AY-A71X-01A-12R-A37K-07	17.039
TCGA-5M-AAT5-01A-21R-A41B-07	17.0376
TCGA-AM-5820-01A-01R-1653-07	48.4686
TCGA-AA-3538-01A-01R-0821-07	26.3624
TCGA-CM-6171-01A-11R-1653-07	12.5559
TCGA-G4-6323-01A-11R-1723-07	17.981
TCGA-AA-A01I-01A-02R-A089-07	9.15149
TCGA-A6-3809-01A-01R-1022-07	20.6441
TCGA-AA-3520-01A-01R-0821-07	26.1325
TCGA-A6-5659-01A-01R-1653-07	35.0427
TCGA-AY-A54L-01A-11R-A28H-07	14.0035
TCGA-A6-2681-01A-01R-1410-07	30.1485
TCGA-G4-6317-02A-11R-2066-07	14.6815
TCGA-AA-A00F-01A-01R-A002-07	36.2603
TCGA-AA-A02J-01A-01R-A00A-07	29.6706
TCGA-D5-6931-01A-11R-1928-07	32.4179
TCGA-CM-4752-01A-01R-1410-07	16.9719
TCGA-DM-A28E-01A-11R-A32Y-07	10.7434
TCGA-DM-A282-01A-12R-A16W-07	16.1201
TCGA-DM-A1D4-01A-21R-A155-07	22.9477
TCGA-AZ-6605-11A-01R-1839-07	7.9692
TCGA-A6-5662-11A-01R-1653-07	7.64871
TCGA-AA-A010-01A-01R-A089-07	12.5109
TCGA-AZ-6601-01A-11R-1774-07	32.83
TCGA-A6-5661-01A-01R-1653-07	18.4728
TCGA-AA-A00R-01A-01R-A002-07	36.6302
TCGA-CM-6168-01A-11R-1653-07	37.9085
TCGA-A6-5665-01A-01R-1653-07	16.5357
TCGA-AZ-4615-01A-01R-1410-07	14.7877
TCGA-AA-3982-01A-02R-1022-07	16.6751
TCGA-D5-6922-01A-11R-1928-07	47.7149
TCGA-AD-6889-01A-11R-1928-07	12.1227
TCGA-A6-2679-01A-02R-1410-07	24.0028
TCGA-A6-5666-01A-01R-1653-07	11.991
TCGA-AA-A02E-01A-01R-A00A-07	26.5389
TCGA-D5-5540-01A-01R-1653-07	5.72283
TCGA-AZ-6607-01A-11R-1839-07	75.2694
TCGA-AA-A01Q-01A-01R-A002-07	10.6532
TCGA-A6-2674-01B-04R-A277-07	7.91302
TCGA-CM-4743-01A-01R-1723-07	18.8048
TCGA-CM-6162-01A-11R-1653-07	37.1673
TCGA-CK-5912-01A-11R-1653-07	22.0311
TCGA-DM-A28A-01A-21R-A32Y-07	21.3892

## Sheet: DLBC
	ENSG00000106683
TCGA-FF-8047-01A-11R-2213-07	25.9057
TCGA-FF-8061-01A-11R-2213-07	36.428
TCGA-VB-A8QN-01A-11R-A38C-07	70.5945
TCGA-FA-A4XK-01A-11R-A31O-07	251.116
TCGA-FA-A86F-01A-11R-A38C-07	86.0984
TCGA-FA-8693-01A-11R-2404-07	39.4202
TCGA-GS-A9TQ-01A-11R-A38C-07	40.4233
TCGA-RQ-A6JB-01A-11R-A31O-07	115.52
TCGA-FA-A6HO-01A-11R-A31O-07	64.0511
TCGA-FF-8062-01A-11R-2213-07	43.5977
TCGA-FA-A4BB-01A-11R-A31O-07	30.6041
TCGA-GR-7351-01A-11R-2213-07	28.9976
TCGA-FF-A7CQ-01A-11R-A38C-07	64.6856
TCGA-FF-A7CR-01A-11R-A38C-07	61.9591
TCGA-G8-6324-01A-11R-2213-07	28.1993
TCGA-FF-8043-01A-11R-2213-07	36.1346
TCGA-RQ-A68N-01A-11R-A31O-07	53.8009
TCGA-FF-A7CX-01A-12R-A38C-07	134.364
TCGA-GR-A4D6-01A-11R-A31O-07	47.3069
TCGA-FF-8041-01A-11R-2213-07	57.9544
TCGA-FA-A7DS-01A-11R-A38C-07	43.7213
TCGA-FA-A7Q1-01A-11R-A38C-07	46.8978
TCGA-GS-A9U4-01A-11R-A39D-07	41.6931
TCGA-G8-6325-01A-11R-2213-07	53.0077
TCGA-GR-A4D9-01B-11R-A31O-07	124.038
TCGA-GS-A9TT-01A-11R-A38C-07	44.5339
TCGA-G8-6914-01A-11R-2213-07	33.4945
TCGA-GR-A4D5-01A-11R-A31O-07	97.3089
TCGA-RQ-AAAT-01A-11R-A39D-07	22.7912
TCGA-GS-A9TY-01A-11R-A39D-07	22.5615
TCGA-GS-A9TV-01A-11R-A38C-07	68.9586
TCGA-GS-A9TW-01A-11R-A38C-07	87.8432
TCGA-FM-8000-01A-11R-2213-07	95.8143
TCGA-FF-8042-01A-11R-2213-07	60.644
TCGA-FF-A7CW-01A-11R-A38C-07	47.2695
TCGA-G8-6326-01A-11R-2213-07	33.6631
TCGA-FA-A82F-01A-11R-A38C-07	58.6642
TCGA-G8-6906-01A-11R-2213-07	49.6808
TCGA-GR-A4D4-01A-11R-A31O-07	107.561
TCGA-FF-8046-01A-11R-2213-07	21.6911
TCGA-GS-A9TX-01A-11R-A38C-07	65.6996
TCGA-FA-A6HN-01A-11R-A31O-07	88.0279
TCGA-G8-6909-01A-11R-2213-07	25.0987
TCGA-GS-A9TU-01A-11R-A38C-07	114.915
TCGA-GS-A9U3-01A-11R-A39D-07	54.9804
TCGA-GR-7353-01A-11R-2213-07	31.5268
TCGA-G8-6907-01A-11R-2213-07	32.004
TCGA-GS-A9TZ-01A-11R-A39D-07	101.438

## Sheet: ESCA
	ENSG00000106683
TCGA-IG-A625-01A-11R-A31P-31	33.7989
TCGA-S8-A6BV-01A-21R-A31P-31	18.3435
TCGA-IG-A5B8-01A-11R-A28J-31	19.7077
TCGA-R6-A6DN-01B-11R-A31P-31	98.4061
TCGA-RE-A7BO-01A-11R-A336-31	19.7916
TCGA-JY-A93F-01A-21R-A37I-31	31.0569
TCGA-V5-AASX-11A-11R-A38D-31	11.0515
TCGA-LN-A49P-01A-11R-A24K-31	49.6312
TCGA-L5-A4OE-01A-11R-A260-31	29.7458
TCGA-L5-A891-01A-11R-A36D-31	47.3188
TCGA-LN-A4A9-01A-11R-A28J-31	45.7355
TCGA-L7-A56G-01A-21R-A260-31	20.8077
TCGA-V5-A7RB-01A-11R-A354-31	33.3552
TCGA-IG-A3I8-01A-11R-A24K-31	38.2604
TCGA-IC-A6RE-11A-12R-A336-31	10.4627
TCGA-L5-A8NK-01A-21R-A37I-31	28.21
TCGA-LN-A9FQ-01A-31R-A38D-31	71.532
TCGA-VR-AA4D-01A-11R-A37I-31	25.9105
TCGA-L5-A4OT-01A-11R-A28J-31	21.1777
TCGA-VR-A8Q7-01A-11R-A37I-31	152.072
TCGA-LN-A4A4-01A-11R-A260-31	146.154
TCGA-IG-A4QS-01A-11R-A260-31	9.58511
TCGA-VR-A8EW-01A-11R-A36D-31	41.3344
TCGA-2H-A9GH-01A-11R-A37I-31	18.5509
TCGA-2H-A9GJ-01A-11R-A37I-31	30.7553
TCGA-IG-A3YA-01A-11R-A24K-31	34.9765
TCGA-2H-A9GF-01A-11R-A37I-31	38.6008
TCGA-L5-A8NW-01A-11R-A37I-31	14.4299
TCGA-LN-A8I0-01A-11R-A36D-31	44.9629
TCGA-VR-A8EQ-01A-11R-A36D-31	28.4474
TCGA-L5-A4OS-01A-11R-A28J-31	43.4252
TCGA-L5-A4OP-01A-11R-A260-31	28.0542
TCGA-2H-A9GQ-01A-11R-A37I-31	30.7844
TCGA-L5-A88W-01A-11R-A354-31	43.4603
TCGA-LN-A7HX-01A-11R-A336-31	72.1293
TCGA-IG-A5S3-01A-11R-A28J-31	21.3019
TCGA-JY-A93D-01A-11R-A38D-31	30.2522
TCGA-XP-A8T8-01A-11R-A36D-31	43.9607
TCGA-R6-A6XQ-01B-11R-A336-31	20.6695
TCGA-LN-A5U6-01A-11R-A28J-31	60.3337
TCGA-L5-A893-01A-11R-A36D-31	18.5631
TCGA-L5-A8NJ-01A-11R-A36D-31	35.8253
TCGA-R6-A8W8-01B-11R-A37I-31	20.6815
TCGA-R6-A6DQ-01B-11R-A31P-31	15.8393
TCGA-IG-A3YC-01A-11R-A24K-31	34.6461
TCGA-LN-A49X-01A-31R-A260-31	28.7572
TCGA-L5-A8NI-01A-11R-A37I-31	18.8175
TCGA-2H-A9GM-01A-11R-A37I-31	11.311
TCGA-R6-A6Y0-01B-11R-A336-31	23.0718
TCGA-L5-A4OG-11A-12R-A260-31	8.93042
TCGA-JY-A6FE-01A-11R-A336-31	35.7456
TCGA-VR-AA7I-01A-11R-A406-31	56.6779
TCGA-L5-A8NE-01A-11R-A37I-31	8.27203
TCGA-Z6-AAPN-01A-11R-A406-31	39.1891
TCGA-VR-A8ER-01A-11R-A36D-31	49.7041
TCGA-VR-A8EX-01A-11R-A36D-31	21.613
TCGA-IG-A97H-01A-11R-A38D-31	37.8421
TCGA-L5-A8NM-01A-11R-A37I-31	19.9532
TCGA-LN-A49U-01A-31R-A260-31	82.748
TCGA-L5-A4OG-01A-11R-A260-31	31.6219
TCGA-R6-A6XG-01B-11R-A336-31	15.6554
TCGA-L5-A8NR-01A-11R-A37I-31	27.3959
TCGA-IC-A6RE-01A-11R-A336-31	29.5755
TCGA-IG-A97I-01A-11R-A38D-31	24.6773
TCGA-R6-A8W5-01B-11R-A37I-31	32.9816
TCGA-KH-A6WC-01A-11R-A336-31	8.55422
TCGA-LN-A7HZ-01A-31R-A354-31	33.5782
TCGA-LN-A7HY-01A-12R-A354-31	45.712
TCGA-LN-A4A3-01A-11R-A260-31	36.2465
TCGA-L5-A43J-01A-12R-A24K-31	34.9173
TCGA-V5-AASW-01A-11R-A406-31	41.8103
TCGA-JY-A6FH-01A-11R-A336-31	19.2301
TCGA-L5-A4OH-01A-11R-A260-31	49.6087
TCGA-L5-A88V-01A-11R-A354-31	52.9952
TCGA-IG-A4P3-01A-11R-A260-31	39.8404
TCGA-V5-A7RC-01B-11R-A406-31	47.9489
TCGA-LN-A49M-01A-21R-A260-31	42.5496
TCGA-LN-A9FR-01A-11R-A38D-31	64.1253
TCGA-V5-A7RE-01A-11R-A354-31	19.2603
TCGA-VR-AA4G-01A-11R-A37I-31	31.9105
TCGA-VR-A8EP-01A-31R-A406-31	35.3127
TCGA-L5-A4OF-11A-12R-A260-31	8.80092
TCGA-LN-A9FP-01A-31R-A38D-31	22.7906
TCGA-L7-A6VZ-01A-12R-A336-31	20.0737
TCGA-L5-A8NH-01A-11R-A37I-31	16.0831
TCGA-V5-AASX-01A-11R-A38D-31	30.1529
TCGA-L5-A8NS-01A-12R-A37I-31	23.4919
TCGA-IG-A3YB-01A-11R-A36D-31	36.7086
TCGA-JY-A6FB-01A-11R-A336-31	52.0187
TCGA-IG-A6QS-01A-12R-A336-31	37.6159
TCGA-Z6-A8JE-01A-11R-A37I-31	23.9788
TCGA-VR-A8EZ-01A-11R-A36D-31	36.8817
TCGA-L5-A43C-01A-11R-A24K-31	22.5958
TCGA-IG-A3QL-01A-11R-A24K-31	52.0573
TCGA-2H-A9GI-01A-11R-A37I-31	8.60165
TCGA-JY-A6FD-01A-11R-A336-31	32.3294
TCGA-2H-A9GN-01A-11R-A37I-31	47.3846
TCGA-R6-A6L4-01A-11R-A31P-31	11.4767
TCGA-L5-A88Y-01A-11R-A354-31	25.4669
TCGA-2H-A9GR-01A-12R-A37I-31	30.1946
TCGA-IC-A6RF-11A-21R-A336-31	24.621
TCGA-IG-A8O2-01A-11R-A36D-31	37.1143
TCGA-L5-A88S-01A-11R-A36D-31	32.1912
TCGA-LN-A49S-01A-11R-A24K-31	11.8676
TCGA-LN-A4A5-01A-21R-A260-31	55.9451
TCGA-VR-A8ET-01A-11R-A406-31	18.4439
TCGA-LN-A4A8-01A-32R-A260-31	49.4526
TCGA-L5-A8NQ-01A-11R-A36D-31	20.1912
TCGA-VR-A8EY-01A-11R-A36D-31	50.9716
TCGA-LN-A5U5-01A-21R-A28J-31	33.1838
TCGA-L5-A8NN-01A-11R-A37I-31	21.1289
TCGA-IG-A51D-01A-11R-A36D-31	52.0201
TCGA-L5-A8NU-01A-11R-A36D-31	20.3439
TCGA-L5-A8NT-01A-11R-A37I-31	31.3657
TCGA-L5-A4OO-11A-12R-A260-31	6.18543
TCGA-L5-A43E-01A-11R-A24K-31	11.3316
TCGA-JY-A938-01A-11R-A37I-31	49.4268
TCGA-L5-A8NL-01A-12R-A37I-31	37.5331
TCGA-R6-A6KZ-01A-11R-A31P-31	21.8073
TCGA-JY-A939-01A-12R-A37I-31	15.344
TCGA-JY-A6FG-01A-11R-A336-31	22.7575
TCGA-XP-A8T6-01A-11R-A36D-31	39.804
TCGA-L5-A43C-11A-11R-A24K-31	5.11883
TCGA-V5-A7RE-11A-11R-A354-31	14.5435
TCGA-LN-A49W-01A-11R-A260-31	46.755
TCGA-IG-A7DP-01A-31R-A336-31	28.5035
TCGA-R6-A8WC-01A-11R-A37I-31	44.7928
TCGA-Q9-A6FW-01A-31R-A31P-31	17.4585
TCGA-LN-A7HV-01A-21R-A354-31	43.3919
TCGA-2H-A9GL-01A-12R-A37I-31	9.28328
TCGA-M9-A5M8-01A-11R-A28J-31	40.6017
TCGA-L5-A4OJ-01A-11R-A260-31	22.4644
TCGA-JY-A93E-01A-11R-A37I-31	26.9921
TCGA-LN-A8HZ-01A-11R-A36D-31	59.2583
TCGA-2H-A9GK-01A-11R-A37I-31	17.4471
TCGA-L5-A4OQ-11A-12R-A260-31	17.5092
TCGA-L5-A4OU-01A-11R-A28J-31	34.4985
TCGA-LN-A4MQ-01A-11R-A28J-31	32.5946
TCGA-V5-A7RC-06A-11R-A406-31	35.2708
TCGA-2H-A9GG-01A-11R-A37I-31	9.14344
TCGA-LN-A7HW-01A-22R-A354-31	69.5271
TCGA-LN-A9FO-01A-11R-A38D-31	37.9624
TCGA-L5-A4OI-01A-11R-A36D-31	14.4476
TCGA-2H-A9GO-01A-11R-A37I-31	13.9474
TCGA-L5-A88T-01A-11R-A354-31	14.0123
TCGA-L5-A4OJ-11A-12R-A260-31	6.49387
TCGA-L5-A8NG-01A-11R-A37I-31	21.9235
TCGA-L5-A8NV-01A-11R-A37I-31	23.012
TCGA-IC-A6RF-01A-13R-A336-31	59.1872
TCGA-L5-A8NF-01A-11R-A37I-31	8.95378
TCGA-LN-A49Y-01A-11R-A260-31	17.8668
TCGA-V5-AASV-01A-11R-A38D-31	56.662
TCGA-L5-A4OO-01A-11R-A260-31	37.7377
TCGA-IG-A50L-01A-11R-A260-31	61.169
TCGA-VR-A8EU-01A-11R-A36D-31	68.1318
TCGA-S8-A6BW-01A-11R-A31P-31	78.7184
TCGA-JY-A6FA-01A-11R-A336-31	26.8997
TCGA-L5-A88Z-01A-11R-A36D-31	34.8577
TCGA-JY-A93C-01A-11R-A38D-31	19.0531
TCGA-LN-A4A1-01A-21R-A260-31	67.4089
TCGA-L5-A4OM-01A-11R-A260-31	47.326
TCGA-R6-A8WG-01A-11R-A37I-31	37.6015
TCGA-L5-A4OR-11A-11R-A260-31	5.06638
TCGA-Z6-A9VB-01A-21R-A37I-31	64.517
TCGA-LN-A49O-01A-11R-A24K-31	65.0144
TCGA-LN-A8I1-01A-11R-A36D-31	57.6179
TCGA-ZR-A9CJ-01B-11R-A38D-31	46.0099
TCGA-VR-A8EO-01A-11R-A36D-31	21.815
TCGA-Z6-A8JD-01A-11R-A36D-31	38.6201
TCGA-L5-A4OX-01A-21R-A28J-31	33.1847
TCGA-L5-A4ON-01A-11R-A260-31	11.6239
TCGA-L5-A4OW-01A-11R-A28J-31	26.4272
TCGA-LN-A5U7-01A-11R-A31P-31	55.4212

## Sheet: GBM
	ENSG00000106683
TCGA-19-1389-02A-21R-2005-01	48.7121
TCGA-26-5132-01A-01R-1850-01	46.4647
TCGA-28-2513-01A-01R-1850-01	54.0018
TCGA-76-4927-01A-01R-1850-01	80.3417
TCGA-26-5133-01A-01R-1850-01	52.1461
TCGA-76-4928-01B-01R-1850-01	115.99
TCGA-06-5856-01A-01R-1849-01	44.4096
TCGA-19-2619-01A-01R-1850-01	169.291
TCGA-41-3915-01A-01R-1850-01	40.7698
TCGA-06-0681-11A-41R-A36H-07	68.7463
TCGA-14-1825-01A-01R-1850-01	37.5963
TCGA-06-0210-02A-01R-2005-01	81.7321
TCGA-15-1444-01A-02R-1850-01	44.0012
TCGA-06-0210-01A-01R-1849-01	106.324
TCGA-14-1034-01A-01R-1849-01	57.2457
TCGA-28-2499-01A-01R-1850-01	53.4905
TCGA-06-2570-01A-01R-1849-01	36.9481
TCGA-06-2565-01A-01R-1849-01	30.5601
TCGA-06-2559-01A-01R-1849-01	60.6371
TCGA-06-0211-01B-01R-1849-01	68.4005
TCGA-26-5134-01A-01R-1850-01	24.4724
TCGA-26-1442-01A-01R-1850-01	28.0505
TCGA-06-0156-01A-03R-1849-01	39.7719
TCGA-12-3652-01A-01R-1849-01	25.1747
TCGA-19-5960-01A-11R-1850-01	51.8788
TCGA-06-2557-01A-01R-1849-01	77.9617
TCGA-06-0686-01A-01R-1849-01	70.0018
TCGA-19-2625-01A-01R-1850-01	29.3062
TCGA-28-2514-01A-02R-1850-01	63.9745
TCGA-06-2558-01A-01R-1849-01	44.1387
TCGA-06-0882-01A-01R-1849-01	50.4956
TCGA-28-5220-01A-01R-1850-01	29.7798
TCGA-76-4929-01A-01R-1850-01	65.3817
TCGA-19-2629-01A-01R-1850-01	73.2943
TCGA-27-2528-01A-01R-1850-01	33.1241
TCGA-06-1804-01A-01R-1849-01	30.3857
TCGA-14-0817-01A-01R-1849-01	27.935
TCGA-06-0187-01A-01R-1849-01	64.4759
TCGA-28-5218-01A-01R-1850-01	166.247
TCGA-06-5408-01A-01R-1849-01	69.1775
TCGA-28-5204-01A-01R-1850-01	96.9955
TCGA-12-0618-01A-01R-1849-01	81.1298
TCGA-32-2634-01A-01R-1850-01	33.7302
TCGA-28-5207-01A-01R-1850-01	52.9629
TCGA-28-5216-01A-01R-1850-01	31.1459
TCGA-41-2571-01A-01R-1850-01	79.6294
TCGA-12-1597-01B-01R-1849-01	40.6909
TCGA-06-0219-01A-01R-1849-01	14.0973
TCGA-06-5410-01A-01R-1849-01	47.6815
TCGA-32-2638-01A-01R-1850-01	47.0333
TCGA-14-0790-01B-01R-1849-01	36.8571
TCGA-14-0787-01A-01R-1849-01	81.6399
TCGA-06-0644-01A-02R-1849-01	224.343
TCGA-06-0744-01A-01R-1849-01	29.6294
TCGA-06-0749-01A-01R-1849-01	31.9409
TCGA-19-2620-01A-01R-1850-01	40.9769
TCGA-32-2616-01A-01R-1850-01	297.943
TCGA-08-0386-01A-01R-1849-01	62.3382
TCGA-06-0211-01A-01R-1849-01	67.4119
TCGA-12-3653-01A-01R-1849-01	64.6892
TCGA-27-2523-01A-01R-1850-01	71.0462
TCGA-19-0957-02A-11R-2005-01	33.8816
TCGA-12-0619-01A-01R-1849-01	59.6729
TCGA-06-2569-01A-01R-1849-01	81.9702
TCGA-06-0649-01B-01R-1849-01	41.4865
TCGA-12-0616-01A-01R-1849-01	30.3955
TCGA-06-2562-01A-01R-1849-01	78.8932
TCGA-06-0680-11A-32R-A36H-07	91.075
TCGA-28-5213-01A-01R-1850-01	30.9198
TCGA-14-1402-02A-01R-2005-01	16.3452
TCGA-06-5858-01A-01R-1849-01	128.717
TCGA-41-2572-01A-01R-1850-01	44.6835
TCGA-27-2519-01A-01R-1850-01	53.7498
TCGA-19-2624-01A-01R-1850-01	84.1792
TCGA-27-1830-01A-01R-1850-01	49.9453
TCGA-06-0878-01A-01R-1849-01	65.8068
TCGA-06-0646-01A-01R-1849-01	63.5828
TCGA-06-0157-01A-01R-1849-01	42.4501
TCGA-27-1835-01A-01R-1850-01	27.202
TCGA-27-2524-01A-01R-1850-01	66.3129
TCGA-06-AABW-11A-31R-A36H-07	25.4397
TCGA-14-1829-01A-01R-1850-01	6.795
TCGA-76-4932-01A-01R-1850-01	70.3164
TCGA-06-0190-01A-01R-1849-01	80.2782
TCGA-06-0645-01A-01R-1849-01	58.442
TCGA-06-5411-01A-01R-1849-01	57.659
TCGA-06-2567-01A-01R-1849-01	39.8722
TCGA-26-5139-01A-01R-1850-01	70.8652
TCGA-32-5222-01A-01R-1850-01	31.0444
TCGA-02-0047-01A-01R-1849-01	42.4073
TCGA-14-0736-02A-01R-2005-01	26.1335
TCGA-06-5859-01A-01R-1849-01	42.3817
TCGA-27-2521-01A-01R-1850-01	48.7409
TCGA-06-0743-01A-01R-1849-01	26.16
TCGA-14-1823-01A-01R-1849-01	28.9096
TCGA-14-0781-01B-01R-1849-01	73.9887
TCGA-06-0171-02A-11R-2005-01	39.1654
TCGA-16-0846-01A-01R-1850-01	39.5068
TCGA-06-0238-01A-02R-1849-01	27.4771
TCGA-27-2526-01A-01R-1850-01	55.815
TCGA-28-2510-01A-01R-1850-01	53.9267
TCGA-32-4213-01A-01R-1850-01	31.2848
TCGA-06-0745-01A-01R-1849-01	67.4352
TCGA-12-5295-01A-01R-1849-01	46.3013
TCGA-27-1831-01A-01R-1850-01	21.9581
TCGA-27-1832-01A-01R-1850-01	68.9746
TCGA-06-0132-01A-02R-1849-01	39.1104
TCGA-27-1834-01A-01R-1850-01	48.7187
TCGA-28-1753-01A-01R-1850-01	58.6857
TCGA-32-2615-01A-01R-1850-01	38.0963
TCGA-32-1982-01A-01R-1850-01	35.4091
TCGA-28-2509-01A-01R-1850-01	102.248
TCGA-06-0125-01A-01R-1849-01	68.6905
TCGA-06-0158-01A-01R-1849-01	56.2603
TCGA-14-0789-01A-01R-1849-01	59.6954
TCGA-14-1034-02B-01R-2005-01	50.385
TCGA-06-0174-01A-01R-1849-01	67.1967
TCGA-06-0190-02A-01R-2005-01	82.1207
TCGA-28-5208-01A-01R-1850-01	68.2819
TCGA-06-0141-01A-01R-1849-01	42.8096
TCGA-06-0129-01A-01R-1849-01	49.9182
TCGA-06-5416-01A-01R-1849-01	47.6335
TCGA-32-1970-01A-01R-1850-01	63.0694
TCGA-19-1787-01B-01R-1850-01	51.3699
TCGA-06-0184-01A-01R-1849-01	56.915
TCGA-41-5651-01A-01R-1850-01	69.3062
TCGA-02-2485-01A-01R-1849-01	33.7204
TCGA-06-0138-01A-02R-1849-01	28.6116
TCGA-06-0747-01A-01R-1849-01	39.3
TCGA-06-5414-01A-01R-1849-01	80.5846
TCGA-06-0750-01A-01R-1849-01	44.505
TCGA-76-4925-01A-01R-1850-01	60.8454
TCGA-06-0221-02A-11R-2005-01	71.4994
TCGA-19-4065-01A-01R-2005-01	65.4334
TCGA-06-0178-01A-01R-1849-01	21.4794
TCGA-02-0055-01A-01R-1849-01	67.6703
TCGA-02-2483-01A-01R-1849-01	40.9011
TCGA-06-2563-01A-01R-1849-01	61.3267
TCGA-06-0139-01A-01R-1849-01	31.3292
TCGA-28-5209-01A-01R-1850-01	99.1815
TCGA-02-2486-01A-01R-1849-01	48.0193
TCGA-76-4931-01A-01R-1850-01	93.7411
TCGA-06-0675-11A-32R-A36H-07	82.7395
TCGA-06-2564-01A-01R-1849-01	90.2748
TCGA-27-1837-01A-01R-1850-01	75.9021
TCGA-41-4097-01A-01R-1850-01	64.5104
TCGA-26-5136-01B-01R-1850-01	44.3773
TCGA-15-0742-01A-01R-1850-01	76.9583
TCGA-06-5417-01A-01R-1849-01	27.5124
TCGA-26-5135-01A-01R-1850-01	71.1702
TCGA-06-0678-11A-32R-A36H-07	82.0608
TCGA-06-0125-02A-11R-2005-01	61.163
TCGA-06-5418-01A-01R-1849-01	74.2793
TCGA-28-5215-01A-01R-1850-01	49.2465
TCGA-06-0152-02A-01R-2005-01	93.7296
TCGA-19-1390-01A-01R-1850-01	80.7336
TCGA-32-1980-01A-01R-1850-01	52.7323
TCGA-06-0168-01A-01R-1849-01	54.2528
TCGA-06-5412-01A-01R-1849-01	61.7936
TCGA-32-2632-01A-01R-1850-01	59.7274
TCGA-12-3650-01A-01R-1849-01	62.0607
TCGA-06-0156-01A-02R-1849-01	53.3008
TCGA-06-0211-02A-02R-2005-01	58.1829
TCGA-19-4065-02A-11R-2005-01	87.1652
TCGA-06-0130-01A-01R-1849-01	165.015
TCGA-06-5413-01A-01R-1849-01	53.8238
TCGA-12-0821-01A-01R-1849-01	43.1141
TCGA-12-5299-01A-02R-1849-01	128.588
TCGA-06-2561-01A-02R-1849-01	72.2699
TCGA-14-0871-01A-01R-1849-01	88.6419
TCGA-14-2554-01A-01R-1850-01	27.1357
TCGA-28-1747-01C-01R-1850-01	54.3207
TCGA-16-1045-01B-01R-1850-01	56.0119
TCGA-76-4926-01B-01R-1850-01	36.9135

[truncated: 22 more sheets: HNSC, KICH, KIRC, KIRP, LAML, LGG, LIHC, LUAD, LUSC, MESO, OV, PAAD, PRAD, READ, SARC, SKCM, STAD, THCA, THYM, UCEC …]
