# Supplementary material for: Upregulation of LIMK1 Is Correlated With Poor Prognosis and Immune Infiltrates in Lung Adenocarcinoma
Source: Front Genet. 2021 Jun 3;12:671585. doi: 10.3389/fgene.2021.671585 (PMC8209497; doi:10.3389/fgene.2021.671585)
Supplement: Supplementary file 4 [file Table_3.XLSX]

## Sheet: Sheet1
#node1	node2	node1_string_id	node2_string_id	neighborhood_on_chromosome	gene_fusion	phylogenetic_cooccurrence	homology	coexpression	experimentally_determined_interaction	database_annotated	automated_textmining	combined_score
CDC42	RHOB	9606.ENSP00000383118	9606.ENSP00000272233	0	0	0.405	0.942	0.079	0.157	0.9	0.748	0.92
CDC42	PAK1	9606.ENSP00000383118	9606.ENSP00000278568	0	0	0	0	0.064	0.981	0.9	0.915	0.999
CDC42	RHOC	9606.ENSP00000383118	9606.ENSP00000285735	0	0	0.417	0.947	0.713	0.186	0.9	0.84	0.976
CDC42	HSP90AA1	9606.ENSP00000383118	9606.ENSP00000335153	0	0	0	0	0	0.052	0	0.396	0.403
CDC42	LIMK1	9606.ENSP00000383118	9606.ENSP00000336740	0	0	0	0	0	0.16	0.9	0.744	0.976
CDC42	RAC1	9606.ENSP00000383118	9606.ENSP00000348461	0	0	0.442	0.97	0.072	0	0.9	0.763	0.906
CDC42	ROCK1	9606.ENSP00000383118	9606.ENSP00000382697	0	0	0	0	0.062	0.262	0.9	0.765	0.981
CDC42	CFL1	9606.ENSP00000383118	9606.ENSP00000432660	0	0	0	0	0.084	0.085	0	0.751	0.773
CDC42	RHOA	9606.ENSP00000383118	9606.ENSP00000400175	0	0	0.418	0.95	0.267	0.186	0.9	0.96	0.939
CFL1	RHOB	9606.ENSP00000432660	9606.ENSP00000272233	0	0	0	0	0.061	0.085	0	0.543	0.573
CFL1	PAK1	9606.ENSP00000432660	9606.ENSP00000278568	0	0	0	0	0	0.129	0	0.523	0.567
CFL1	RHOC	9606.ENSP00000432660	9606.ENSP00000285735	0	0	0	0	0.135	0.085	0	0.789	0.818
CFL1	CFL2	9606.ENSP00000432660	9606.ENSP00000298159	0	0	0	0.978	0.048	0.275	0.8	0.728	0.852
CFL1	HSP90AA1	9606.ENSP00000432660	9606.ENSP00000335153	0	0	0	0	0.106	0	0.9	0.447	0.946
CFL1	LIMK1	9606.ENSP00000432660	9606.ENSP00000336740	0	0	0	0	0.062	0.478	0.9	0.96	0.997
CFL1	RAC1	9606.ENSP00000432660	9606.ENSP00000348461	0	0	0	0	0.094	0.085	0	0.608	0.647
CFL1	ROCK1	9606.ENSP00000432660	9606.ENSP00000382697	0	0	0	0	0.061	0.37	0.9	0.794	0.986
CFL1	RHOA	9606.ENSP00000432660	9606.ENSP00000400175	0	0	0	0	0.118	0.085	0.9	0.877	0.988
CFL2	RHOA	9606.ENSP00000298159	9606.ENSP00000400175	0	0	0	0	0.061	0.085	0	0.393	0.433
CFL2	LIMK1	9606.ENSP00000298159	9606.ENSP00000336740	0	0	0	0	0.061	0.478	0.9	0.596	0.977
HSP90AA1	PAK1	9606.ENSP00000335153	9606.ENSP00000278568	0	0	0	0	0.059	0.236	0.9	0.144	0.93
HSP90AA1	RAC1	9606.ENSP00000335153	9606.ENSP00000348461	0	0	0	0	0	0.052	0.9	0.208	0.918
HSP90AA1	ROCK1	9606.ENSP00000335153	9606.ENSP00000382697	0	0	0	0	0.062	0.187	0.9	0.201	0.93
HSP90AA1	RHOA	9606.ENSP00000335153	9606.ENSP00000400175	0	0	0	0	0	0.052	0.9	0.387	0.936
HSP90AA1	LIMK1	9606.ENSP00000335153	9606.ENSP00000336740	0	0	0	0	0.05	0.244	0.9	0.488	0.958
LIMK1	RHOB	9606.ENSP00000336740	9606.ENSP00000272233	0	0	0	0	0	0.161	0.9	0.547	0.958
LIMK1	PAK1	9606.ENSP00000336740	9606.ENSP00000278568	0	0	0	0.606	0.061	0.454	0.9	0.765	0.96
LIMK1	RHOC	9606.ENSP00000336740	9606.ENSP00000285735	0	0	0	0	0	0.17	0.9	0.635	0.967
LIMK1	RAC1	9606.ENSP00000336740	9606.ENSP00000348461	0	0	0	0	0	0.16	0.9	0.559	0.959
LIMK1	ROCK1	9606.ENSP00000336740	9606.ENSP00000382697	0	0	0	0.56	0	0.408	0.9	0.824	0.96
LIMK1	RHOA	9606.ENSP00000336740	9606.ENSP00000400175	0	0	0	0	0	0.17	0.9	0.774	0.979
PAK1	RHOB	9606.ENSP00000278568	9606.ENSP00000272233	0	0	0	0	0.061	0.308	0	0.405	0.58
PAK1	RHOC	9606.ENSP00000278568	9606.ENSP00000285735	0	0	0	0	0.061	0.308	0	0.488	0.638
PAK1	RHOA	9606.ENSP00000278568	9606.ENSP00000400175	0	0	0	0	0.061	0.551	0.9	0.652	0.983
PAK1	RAC1	9606.ENSP00000278568	9606.ENSP00000348461	0	0	0	0	0.064	0.718	0.9	0.658	0.989
RAC1	RHOB	9606.ENSP00000348461	9606.ENSP00000272233	0	0	0.408	0.939	0.079	0.396	0.9	0.578	0.942
RAC1	RHOC	9606.ENSP00000348461	9606.ENSP00000285735	0	0	0.408	0.944	0.084	0.461	0.9	0.578	0.949
RAC1	ROCK1	9606.ENSP00000348461	9606.ENSP00000382697	0	0	0	0	0	0.262	0	0.426	0.558
RAC1	RHOA	9606.ENSP00000348461	9606.ENSP00000400175	0	0	0.408	0.945	0.113	0.157	0.9	0.777	0.923
RHOA	RHOB	9606.ENSP00000400175	9606.ENSP00000272233	0	0	0.448	0.98	0	0	0.9	0.877	0.902
RHOA	RHOC	9606.ENSP00000400175	9606.ENSP00000285735	0	0	0.449	0.984	0.224	0.821	0.9	0.83	0.985
RHOA	ROCK1	9606.ENSP00000400175	9606.ENSP00000382697	0	0	0	0	0	0.522	0.9	0.913	0.995
RHOB	RHOC	9606.ENSP00000272233	9606.ENSP00000285735	0	0	0.448	0.98	0.061	0	0.9	0.854	0.904
RHOB	ROCK1	9606.ENSP00000272233	9606.ENSP00000382697	0	0	0	0	0	0.262	0.9	0.62	0.969
RHOC	ROCK1	9606.ENSP00000285735	9606.ENSP00000382697	0	0	0	0	0	0.522	0.9	0.783	0.988
